# Supplementary material for: Bis[4-(dimethyl­amino)pyridinium] tetra­bromidocadmate(II) monohydrate
Source: Acta Crystallogr Sect E Struct Rep Online. 2009 Apr 25;65(Pt 5):m560. doi: 10.1107/S1600536809014366 (PMC2977606; doi:10.1107/S1600536809014366)
Supplement: Supplementary file 1 [file e-65-0m560-sup1.cif]

##############################################################################
###                                                                        ###
###        Electronic paper (Acta Crystallographica Section E)             ###
###                                                                        ###
##############################################################################
#                                                                            #
# This CIF contains the data in a paper accepted for publication in Acta     #
# Crystallographica Section E. It conforms to the requirements of Notes      #
# for Authors for Section E, and has been peer reviewed under the auspices   #
# of the IUCr Commission on Journals.                                        #
#                                                                            #
# Full details of the Crystallographic Information File format               #
# are given in the paper "The Crystallographic Information File (CIF):       #
# a New Standard Archive File for Crystallography" by S. R. Hall, F. H.      #
# Allen and I. D. Brown [Acta Cryst. (1991), A47, 655-685].                  #
#                                                                            #
# The current version of the core CIF dictionary is obtainable from          #
# ftp://ftp.iucr.org/pub/cif_core.dic. The current version number is 2.4.    #
#                                                                            #
# Software is freely available for graphical display of the structure(s) in  #
# this CIF.  For information consult the CIF home page http://www.iucr.org/  #
# cif/home.html                                                              #
#                                                                            #
# This file may be used for bona fide research purposes within the           #
# scientific community so long as proper attribution is given to the journal # 
# article from which it was obtained.                                        #
#                                                                            #
##############################################################################
                                             
data_global
_audit_creation_method     SHELXL97
_journal_date_recd_electronic     2009-04-13
_journal_date_accepted     2009-04-17
_journal_name_full     'Acta Crystallographica, Section E'
_journal_year     2009
_journal_volume     65
_journal_issue      5
_journal_page_first     m560
_journal_page_last     m560
_journal_paper_category     QM
_journal_coeditor_code     SJ2619
_publ_contact_author_name     'Dr Seik Weng Ng'
_publ_contact_author_address
;
Department of Chemistry
University of Malaya
50603 Kuala Lumpur
Malaysia
;
_publ_contact_author_email     seikweng@um.edu.my
_publ_contact_author_fax     '03 7967 4193'
_publ_contact_author_phone     '03 7967 6778'
_publ_section_title
;
Bis[4-(dimethylamino)pyridinium] tetrabromidocadmate(II) monohydrate
;
loop_
    _publ_author_name
    _publ_author_address
    'Lo, Kong Mun'
;
Department of Chemistry
University of Malaya
50603 Kuala Lumpur
Malaysia
;
    'Ng, Seik Weng'
;
Department of Chemistry
University of Malaya
50603 Kuala Lumpur
Malaysia
;
data_I
_audit_creation_method     SHELXL97
_chemical_name_systematic
;
Bis[4-(dimethylamino)pyridinium] tetrabromidocadmate(II) monohydrate
;
_chemical_name_common     ?
_chemical_formula_moiety     '2C7 H11 N2 + , Cd Br4 2- , H2 O'
_chemical_formula_sum     'C14 H24 Br4 Cd N4 O'
_chemical_formula_iupac     '(C7 H11 N2)2 [Cd Br4] , H2 O'
_chemical_formula_weight     696.41
_chemical_melting_point     ?
_symmetry_cell_setting     triclinic
_symmetry_space_group_name_H-M     'P -1'
_symmetry_space_group_name_Hall     '-P 1'
loop_
    _symmetry_equiv_pos_as_xyz
    'x, y, z'
    '-x, -y, -z'
_cell_length_a     7.8918(2)
_cell_length_b     8.1197(2)
_cell_length_c     17.2719(4)
_cell_angle_alpha     95.4810(10)
_cell_angle_beta     99.7470(10)
_cell_angle_gamma     96.4890(10)
_cell_volume     1076.35(5)
_cell_formula_units_Z     2
_cell_measurement_reflns_used     3763
_cell_measurement_theta_min     2.4
_cell_measurement_theta_max     28.2
_cell_measurement_temperature     100(2)
_exptl_crystal_description     'irregular block'
_exptl_crystal_colour     colourless
_exptl_crystal_size_max     0.25
_exptl_crystal_size_mid     0.25
_exptl_crystal_size_min     0.25
_exptl_crystal_density_diffrn     2.149
_exptl_crystal_density_meas     ?
_exptl_crystal_density_method     'not measured'
_exptl_crystal_F_000     664
_exptl_absorpt_coefficient_mu     8.448
_exptl_absorpt_correction_type     multi-scan
_exptl_absorpt_process_details     '(SADABS; Sheldrick, 1996)'
_exptl_absorpt_correction_T_min     0.258
_exptl_absorpt_correction_T_max     0.431
_diffrn_ambient_temperature     100(2)
_diffrn_radiation_type     MoK\a
_diffrn_radiation_wavelength     0.71073
_diffrn_radiation_source     'fine-focus sealed tube'
_diffrn_radiation_monochromator     graphite
_diffrn_measurement_device_type     'Bruker SMART APEX'
_diffrn_measurement_method     \w
_diffrn_detector_area_resol_mean     ?
_diffrn_reflns_number     6014
_diffrn_reflns_av_R_equivalents     0.0218
_diffrn_reflns_av_sigmaI/netI     0.0391
_diffrn_reflns_theta_min     2.41
_diffrn_reflns_theta_max     25.00
_diffrn_reflns_theta_full     25.00
_diffrn_measured_fraction_theta_max     0.974
_diffrn_measured_fraction_theta_full     0.974
_diffrn_reflns_limit_h_min     -9
_diffrn_reflns_limit_h_max     9
_diffrn_reflns_limit_k_min     -9
_diffrn_reflns_limit_k_max     9
_diffrn_reflns_limit_l_min     -20
_diffrn_reflns_limit_l_max     20
_diffrn_standards_number     0
_diffrn_standards_interval_count     0
_diffrn_standards_interval_time     0
_diffrn_standards_decay_%     0
_reflns_number_total     3711
_reflns_number_gt     3255
_reflns_threshold_expression     I>2\s(I)
_refine_ls_structure_factor_coef     Fsqd
_refine_ls_matrix_type     full
_refine_ls_R_factor_all     0.0439
_refine_ls_R_factor_gt     0.0365
_refine_ls_wR_factor_gt     0.1168
_refine_ls_wR_factor_ref     0.1307
_refine_ls_goodness_of_fit_ref     1.071
_refine_ls_restrained_S_all     1.071
_refine_ls_number_reflns     3711
_refine_ls_number_parameters     221
_refine_ls_number_restraints     0
_refine_ls_hydrogen_treatment     constr
_refine_ls_weighting_scheme     calc
_refine_ls_weighting_details
        'calc w = 1/[\s^2^(Fo^2^)+(0.0774P)^2^+6.748P] where P=(Fo^2^+2Fc^2^)/3'
_atom_sites_solution_hydrogens     geom
_atom_sites_solution_primary     direct
_atom_sites_solution_secondary     difmap
_refine_ls_shift/su_max     0.001
_refine_ls_shift/su_mean     0.001
_refine_diff_density_max     1.533
_refine_diff_density_min     -1.654
_refine_ls_extinction_method     none
_refine_ls_extinction_coef     ?
loop_
    _atom_type_symbol
    _atom_type_description
    _atom_type_scat_dispersion_real
    _atom_type_scat_dispersion_imag
    _atom_type_scat_source
    'C' 'C' 0.0033 0.0016
                         'International Tables Vol C Tables 4.2.6.8 and 6.1.1.4'
    'H' 'H' 0.0000 0.0000
                         'International Tables Vol C Tables 4.2.6.8 and 6.1.1.4'
    'N' 'N' 0.0061 0.0033
                         'International Tables Vol C Tables 4.2.6.8 and 6.1.1.4'
    'O' 'O' 0.0106 0.0060
                         'International Tables Vol C Tables 4.2.6.8 and 6.1.1.4'
    'Br' 'Br' -0.2901 2.4595
                         'International Tables Vol C Tables 4.2.6.8 and 6.1.1.4'
    'Cd' 'Cd' -0.8075 1.2024
                         'International Tables Vol C Tables 4.2.6.8 and 6.1.1.4'
_computing_data_collection     'APEX2 (Bruker, 2008)'
_computing_cell_refinement     'APEX2 (Bruker, 2008)'
_computing_data_reduction     'SAINT (Bruker, 2008)'
_computing_structure_solution     'SHELXS97 (Sheldrick, 2008)'
_computing_structure_refinement     'SHELXL97 (Sheldrick, 2008)'
_computing_molecular_graphics     'X-SEED (Barbour, 2001)'
_computing_publication_material     'pubCIF (Westrip, 2009)'
loop_
    _atom_site_type_symbol
    _atom_site_label
    _atom_site_fract_x
    _atom_site_fract_y
    _atom_site_fract_z
    _atom_site_U_iso_or_equiv
    _atom_site_adp_type
    _atom_site_calc_flag
    _atom_site_refinement_flags
    _atom_site_occupancy
    _atom_site_disorder_assembly
    _atom_site_disorder_group
    Cd Cd1 0.56389(6) 0.31451(6) 0.25658(3) 0.01616(17) Uani d . 1 . .
    Br Br1 0.43625(10) 0.44170(10) 0.37244(5) 0.0256(2) Uani d . 1 . .
    Br Br2 0.53082(10) 0.50457(9) 0.14316(5) 0.0237(2) Uani d . 1 . .
    Br Br3 0.89498(9) 0.31530(10) 0.30001(4) 0.0205(2) Uani d . 1 . .
    Br Br4 0.41821(9) 0.01732(9) 0.20678(4) 0.0209(2) Uani d . 1 . .
    O O1 0.1769(9) 0.6316(8) 0.2453(4) 0.0438(17) Uani d . 1 . .
    H H11 0.2666 0.5854 0.2431 0.066 Uiso d R 1 . .
    H H12 0.1005 0.5627 0.2575 0.066 Uiso d R 1 . .
    N N1 0.8619(9) 0.3422(9) 0.0770(4) 0.0280(16) Uani d . 1 . .
    H H1 0.7974 0.3812 0.1095 0.034 Uiso calc R 1 . .
    N N2 1.1657(8) 0.1572(8) -0.0724(4) 0.0187(13) Uani d . 1 . .
    N N3 0.2927(8) 0.8098(8) 0.4100(4) 0.0233(14) Uani d . 1 . .
    H H3 0.3098 0.7253 0.3777 0.028 Uiso calc R 1 . .
    N N4 0.1981(8) 1.1958(7) 0.5626(3) 0.0150(12) Uani d . 1 . .
    C C1 0.3353(10) 0.8102(9) 0.4877(5) 0.0210(16) Uani d . 1 . .
    H H1A 0.3895 0.7197 0.5070 0.025 Uiso calc R 1 . .
    C C2 0.3061(9) 0.9320(9) 0.5412(5) 0.0199(16) Uani d . 1 . .
    H H2 0.3352 0.9246 0.5963 0.024 Uiso calc R 1 . .
    C C3 0.2300(9) 1.0730(9) 0.5130(4) 0.0143(14) Uani d . 1 . .
    C C4 0.1916(9) 1.0680(9) 0.4308(5) 0.0179(15) Uani d . 1 . .
    H H4 0.1414 1.1579 0.4089 0.022 Uiso calc R 1 . .
    C C5 0.2228(9) 0.9411(9) 0.3813(4) 0.0197(15) Uani d . 1 . .
    H H5 0.1955 0.9438 0.3258 0.024 Uiso calc R 1 . .
    C C6 0.2363(11) 1.1943(10) 0.6469(5) 0.0258(18) Uani d . 1 . .
    H H6A 0.1801 1.0901 0.6608 0.039 Uiso calc R 1 . .
    H H6B 0.1928 1.2893 0.6729 0.039 Uiso calc R 1 . .
    H H6C 0.3620 1.2025 0.6645 0.039 Uiso calc R 1 . .
    C C7 0.1264(10) 1.3411(9) 0.5317(5) 0.0195(15) Uani d . 1 . .
    H H7A 0.2057 1.3956 0.5012 0.029 Uiso calc R 1 . .
    H H7B 0.1122 1.4203 0.5759 0.029 Uiso calc R 1 . .
    H H7C 0.0134 1.3043 0.4975 0.029 Uiso calc R 1 . .
    C C8 1.0058(10) 0.2831(10) 0.1052(5) 0.0249(17) Uani d . 1 . .
    H H8 1.0381 0.2845 0.1608 0.030 Uiso calc R 1 . .
    C C9 1.1099(10) 0.2201(10) 0.0575(4) 0.0199(15) Uani d . 1 . .
    H H9 1.2124 0.1779 0.0800 0.024 Uiso calc R 1 . .
    C C10 1.0651(9) 0.2175(8) -0.0254(4) 0.0163(15) Uani d . 1 . .
    C C11 0.9084(10) 0.2811(9) -0.0549(5) 0.0221(17) Uani d . 1 . .
    H H11A 0.8709 0.2804 -0.1102 0.026 Uiso calc R 1 . .
    C C12 0.8130(10) 0.3430(9) -0.0026(5) 0.0245(17) Uani d . 1 . .
    H H12A 0.7100 0.3877 -0.0220 0.029 Uiso calc R 1 . .
    C C13 1.3311(10) 0.1038(11) -0.0401(5) 0.0274(18) Uani d . 1 . .
    H H13A 1.3938 0.1870 0.0031 0.041 Uiso calc R 1 . .
    H H13B 1.4006 0.0925 -0.0818 0.041 Uiso calc R 1 . .
    H H13C 1.3100 -0.0040 -0.0199 0.041 Uiso calc R 1 . .
    C C14 1.1133(11) 0.1373(10) -0.1580(4) 0.0242(17) Uani d . 1 . .
    H H14A 1.1968 0.0788 -0.1822 0.036 Uiso calc R 1 . .
    H H14B 1.1100 0.2474 -0.1766 0.036 Uiso calc R 1 . .
    H H14C 0.9979 0.0723 -0.1728 0.036 Uiso calc R 1 . .
loop_
    _atom_site_aniso_label
    _atom_site_aniso_U_11
    _atom_site_aniso_U_22
    _atom_site_aniso_U_33
    _atom_site_aniso_U_12
    _atom_site_aniso_U_13
    _atom_site_aniso_U_23
    Cd1 0.0151(3) 0.0170(3) 0.0153(3) 0.0015(2) 0.0019(2) -0.0014(2)
    Br1 0.0261(4) 0.0246(4) 0.0270(5) 0.0027(3) 0.0108(3) -0.0031(3)
    Br2 0.0229(4) 0.0236(4) 0.0244(4) 0.0049(3) 0.0000(3) 0.0067(3)
    Br3 0.0158(4) 0.0304(4) 0.0148(4) 0.0038(3) 0.0021(3) 0.0002(3)
    Br4 0.0239(4) 0.0184(4) 0.0187(4) -0.0008(3) 0.0038(3) -0.0013(3)
    O1 0.049(4) 0.037(4) 0.044(4) 0.010(3) 0.004(3) 0.000(3)
    N1 0.025(4) 0.027(4) 0.034(4) -0.001(3) 0.019(3) -0.005(3)
    N2 0.020(3) 0.026(3) 0.011(3) 0.002(3) 0.004(2) 0.007(3)
    N3 0.024(3) 0.024(3) 0.023(4) 0.000(3) 0.010(3) 0.000(3)
    N4 0.019(3) 0.017(3) 0.009(3) 0.003(2) 0.001(2) 0.004(2)
    C1 0.022(4) 0.016(4) 0.028(4) 0.004(3) 0.007(3) 0.013(3)
    C2 0.016(3) 0.019(4) 0.024(4) -0.002(3) 0.003(3) 0.003(3)
    C3 0.012(3) 0.017(3) 0.013(4) -0.002(3) -0.001(3) 0.012(3)
    C4 0.011(3) 0.020(4) 0.022(4) -0.001(3) 0.002(3) 0.003(3)
    C5 0.021(4) 0.023(4) 0.015(4) 0.000(3) 0.007(3) 0.001(3)
    C6 0.031(4) 0.027(4) 0.017(4) -0.008(3) 0.010(3) -0.006(3)
    C7 0.023(4) 0.013(3) 0.023(4) 0.006(3) 0.003(3) -0.001(3)
    C8 0.026(4) 0.026(4) 0.022(4) -0.002(3) 0.009(3) -0.007(3)
    C9 0.022(4) 0.025(4) 0.012(4) 0.000(3) 0.005(3) -0.001(3)
    C10 0.019(4) 0.011(3) 0.016(4) -0.006(3) -0.004(3) 0.008(3)
    C11 0.020(4) 0.021(4) 0.020(4) -0.010(3) -0.005(3) 0.009(3)
    C12 0.020(4) 0.015(4) 0.037(5) 0.000(3) 0.003(3) 0.005(3)
    C13 0.022(4) 0.028(4) 0.031(5) 0.002(3) 0.003(3) 0.001(4)
    C14 0.031(4) 0.028(4) 0.012(4) 0.001(3) 0.003(3) 0.001(3)
loop_
    _geom_bond_atom_site_label_1
    _geom_bond_atom_site_label_2
    _geom_bond_site_symmetry_2
    _geom_bond_distance
    _geom_bond_publ_flag
    Cd1 Br1 . 2.5706(9) ?
    Cd1 Br2 . 2.6044(9) ?
    Cd1 Br3 . 2.5926(8) ?
    Cd1 Br4 . 2.5546(8) ?
    O1 H11 . 0.8418 ?
    O1 H12 . 0.8427 ?
    N1 C8 . 1.318(11) ?
    N1 C12 . 1.364(11) ?
    N1 H1 . 0.8800 ?
    N2 C10 . 1.326(10) ?
    N2 C14 . 1.455(10) ?
    N2 C13 . 1.460(10) ?
    N3 C1 . 1.327(10) ?
    N3 C5 . 1.352(10) ?
    N3 H3 . 0.8800 ?
    N4 C3 . 1.325(10) ?
    N4 C6 . 1.438(10) ?
    N4 C7 . 1.472(9) ?
    C1 C2 . 1.355(11) ?
    C1 H1A . 0.9500 ?
    C2 C3 . 1.439(10) ?
    C2 H2 . 0.9500 ?
    C3 C4 . 1.396(10) ?
    C4 C5 . 1.347(11) ?
    C4 H4 . 0.9500 ?
    C5 H5 . 0.9500 ?
    C6 H6A . 0.9800 ?
    C6 H6B . 0.9800 ?
    C6 H6C . 0.9800 ?
    C7 H7A . 0.9800 ?
    C7 H7B . 0.9800 ?
    C7 H7C . 0.9800 ?
    C8 C9 . 1.364(11) ?
    C8 H8 . 0.9500 ?
    C9 C10 . 1.414(10) ?
    C9 H9 . 0.9500 ?
    C10 C11 . 1.427(11) ?
    C11 C12 . 1.367(12) ?
    C11 H11A . 0.9500 ?
    C12 H12A . 0.9500 ?
    C13 H13A . 0.9800 ?
    C13 H13B . 0.9800 ?
    C13 H13C . 0.9800 ?
    C14 H14A . 0.9800 ?
    C14 H14B . 0.9800 ?
    C14 H14C . 0.9800 ?
loop_
    _geom_angle_atom_site_label_1
    _geom_angle_atom_site_label_2
    _geom_angle_atom_site_label_3
    _geom_angle_site_symmetry_1
    _geom_angle_site_symmetry_3
    _geom_angle
    _geom_angle_publ_flag
    Br1 Cd1 Br2 . . 109.23(3) yes
    Br1 Cd1 Br3 . . 109.83(3) yes
    Br4 Cd1 Br1 . . 111.50(3) yes
    Br2 Cd1 Br3 . . 105.52(3) yes
    Br2 Cd1 Br4 . . 110.72(3) yes
    Br3 Cd1 Br4 . . 109.87(3) yes
    H11 O1 H12 . . 108.9 ?
    C8 N1 C12 . . 120.1(7) ?
    C8 N1 H1 . . 120.0 ?
    C12 N1 H1 . . 120.0 ?
    C10 N2 C14 . . 121.3(6) ?
    C10 N2 C13 . . 121.3(6) ?
    C14 N2 C13 . . 117.4(6) ?
    C1 N3 C5 . . 119.1(7) ?
    C1 N3 H3 . . 120.5 ?
    C5 N3 H3 . . 120.5 ?
    C3 N4 C6 . . 121.8(6) ?
    C3 N4 C7 . . 120.0(6) ?
    C6 N4 C7 . . 118.2(6) ?
    N3 C1 C2 . . 123.8(7) ?
    N3 C1 H1A . . 118.1 ?
    C2 C1 H1A . . 118.1 ?
    C1 C2 C3 . . 118.8(7) ?
    C1 C2 H2 . . 120.6 ?
    C3 C2 H2 . . 120.6 ?
    N4 C3 C4 . . 123.6(6) ?
    N4 C3 C2 . . 121.4(6) ?
    C4 C3 C2 . . 114.9(7) ?
    C5 C4 C3 . . 122.9(7) ?
    C5 C4 H4 . . 118.6 ?
    C3 C4 H4 . . 118.6 ?
    C4 C5 N3 . . 120.5(7) ?
    C4 C5 H5 . . 119.8 ?
    N3 C5 H5 . . 119.8 ?
    N4 C6 H6A . . 109.5 ?
    N4 C6 H6B . . 109.5 ?
    H6A C6 H6B . . 109.5 ?
    N4 C6 H6C . . 109.5 ?
    H6A C6 H6C . . 109.5 ?
    H6B C6 H6C . . 109.5 ?
    N4 C7 H7A . . 109.5 ?
    N4 C7 H7B . . 109.5 ?
    H7A C7 H7B . . 109.5 ?
    N4 C7 H7C . . 109.5 ?
    H7A C7 H7C . . 109.5 ?
    H7B C7 H7C . . 109.5 ?
    N1 C8 C9 . . 122.4(8) ?
    N1 C8 H8 . . 118.8 ?
    C9 C8 H8 . . 118.8 ?
    C8 C9 C10 . . 119.8(7) ?
    C8 C9 H9 . . 120.1 ?
    C10 C9 H9 . . 120.1 ?
    N2 C10 C9 . . 120.4(7) ?
    N2 C10 C11 . . 122.7(7) ?
    C9 C10 C11 . . 116.9(7) ?
    C12 C11 C10 . . 119.1(7) ?
    C12 C11 H11A . . 120.4 ?
    C10 C11 H11A . . 120.4 ?
    N1 C12 C11 . . 121.6(7) ?
    N1 C12 H12A . . 119.2 ?
    C11 C12 H12A . . 119.2 ?
    N2 C13 H13A . . 109.5 ?
    N2 C13 H13B . . 109.5 ?
    H13A C13 H13B . . 109.5 ?
    N2 C13 H13C . . 109.5 ?
    H13A C13 H13C . . 109.5 ?
    H13B C13 H13C . . 109.5 ?
    N2 C14 H14A . . 109.5 ?
    N2 C14 H14B . . 109.5 ?
    H14A C14 H14B . . 109.5 ?
    N2 C14 H14C . . 109.5 ?
    H14A C14 H14C . . 109.5 ?
    H14B C14 H14C . . 109.5 ?
loop_
    _geom_torsion_atom_site_label_1
    _geom_torsion_atom_site_label_2
    _geom_torsion_atom_site_label_3
    _geom_torsion_atom_site_label_4
    _geom_torsion_site_symmetry_1
    _geom_torsion_site_symmetry_2
    _geom_torsion_site_symmetry_3
    _geom_torsion_site_symmetry_4
    _geom_torsion
    _geom_torsion_publ_flag
    C5 N3 C1 C2 . . . . 3.0(11) ?
    N3 C1 C2 C3 . . . . -2.3(11) ?
    C6 N4 C3 C4 . . . . 178.6(7) ?
    C7 N4 C3 C4 . . . . -3.1(10) ?
    C6 N4 C3 C2 . . . . -0.5(10) ?
    C7 N4 C3 C2 . . . . 177.7(6) ?
    C1 C2 C3 N4 . . . . 179.9(7) ?
    C1 C2 C3 C4 . . . . 0.6(10) ?
    N4 C3 C4 C5 . . . . -179.1(7) ?
    C2 C3 C4 C5 . . . . 0.1(10) ?
    C3 C4 C5 N3 . . . . 0.6(11) ?
    C1 N3 C5 C4 . . . . -2.1(11) ?
    C12 N1 C8 C9 . . . . -0.5(12) ?
    N1 C8 C9 C10 . . . . 0.4(12) ?
    C14 N2 C10 C9 . . . . 173.5(7) ?
    C13 N2 C10 C9 . . . . -4.7(10) ?
    C14 N2 C10 C11 . . . . -6.1(10) ?
    C13 N2 C10 C11 . . . . 175.7(7) ?
    C8 C9 C10 N2 . . . . 179.7(7) ?
    C8 C9 C10 C11 . . . . -0.7(10) ?
    N2 C10 C11 C12 . . . . -179.2(7) ?
    C9 C10 C11 C12 . . . . 1.2(10) ?
    C8 N1 C12 C11 . . . . 1.1(11) ?
    C10 C11 C12 N1 . . . . -1.4(11) ?
loop_
    _geom_hbond_atom_site_label_D
    _geom_hbond_atom_site_label_H
    _geom_hbond_atom_site_label_A
    _geom_hbond_site_symmetry_A
    _geom_hbond_distance_DH
    _geom_hbond_distance_HA
    _geom_hbond_distance_DA
    _geom_hbond_angle_DHA
    _geom_hbond_publ_flag
    O1 H11 Br1 . 0.84 2.83 3.351(7) 122 yes
    O1 H12 Br3 1_455 0.84 2.67 3.511(7) 172 yes
    N1 H1 Br2 . 0.88 2.56 3.373(7) 154 yes
    N3 H3 O1 . 0.88 2.36 3.011(10) 131 yes
