# Supplementary material for: Bis[4-(dimethyl­amino)pyridinium] tetra­bromidocadmate(II) monohydrate
Source: Acta Crystallogr Sect E Struct Rep Online. 2009 Apr 25;65(Pt 5):m560. doi: 10.1107/S1600536809014366 (PMC2977606; doi:10.1107/S1600536809014366)
Supplement: Supplementary file 2 [file e-65-0m560-Isup2.hkl]

# 
# h,k,l, Fc-squared, Fo-squared, sigma(Fo-squared) and status flag 
# 
data_I
_shelx_title '  P-1' 
_shelx_refln_list_code          4 
_shelx_F_calc_maximum      252.23 
_exptl_crystal_F_000       664.00 
_reflns_d_resolution_high  0.8409 
 
loop_ 
 _symmetry_equiv_pos_as_xyz 
 'x, y, z' 
 '-x, -y, -z' 
 
_cell_length_a     7.8918 
_cell_length_b     8.1197 
_cell_length_c    17.2719 
_cell_angle_alpha  95.481 
_cell_angle_beta   99.747 
_cell_angle_gamma  96.489 
 
_shelx_F_squared_multiplier     1.000 
 
loop_ 
 _refln_index_h 
 _refln_index_k 
 _refln_index_l 
 _refln_F_squared_calc 
 _refln_F_squared_meas 
 _refln_F_squared_sigma 
 _refln_observed_status 
   1   0   0    17610.87    17893.18    577.60 o 
   2   0   0    15795.48    15643.44    504.73 o 
   3   0   0    20257.31    19984.67    645.59 o 
   4   0   0     2044.39     2212.75     84.26 o 
   5   0   0      129.52      156.49     18.72 o 
   6   0   0     7823.64     7625.54    186.48 o 
   7   0   0     5382.82     5131.74    134.18 o 
   8   0   0     3352.09     3266.98     97.29 o 
   9   0   0     5340.58     4903.03    198.74 o 
  -9   1   0      121.47      109.48     33.95 o 
  -8   1   0      649.59      702.35     45.41 o 
  -7   1   0       14.40       41.06     23.14 o 
  -6   1   0     2785.20     2904.19    113.65 o 
  -5   1   0      731.65      690.99     44.76 o 
  -4   1   0      276.44      231.59     22.48 o 
  -3   1   0      258.34      175.53     16.76 o 
  -2   1   0    13078.83    12872.72    416.46 o 
  -1   1   0      334.67      416.48      8.51 o 
   0   1   0     5019.54     4079.04    180.65 o 
   1   1   0    11030.97    10540.62    250.21 o 
   2   1   0    17897.15    18514.35    421.76 o 
   3   1   0    24220.49    23789.81    542.09 o 
   4   1   0      989.89      991.75     35.71 o 
   5   1   0     3977.80     3917.45    101.68 o 
   6   1   0     2475.40     2443.71    120.22 o 
   7   1   0      680.97      656.82     40.70 o 
   8   1   0       36.83       71.06     49.24 o 
  -9   2   0     1124.56     1012.77     58.38 o 
  -8   2   0      681.13      657.32     55.77 o 
  -7   2   0      106.30       76.72     32.33 o 
  -6   2   0      131.81      182.31     31.03 o 
  -5   2   0     1491.46     2018.00     84.14 o 
  -4   2   0      253.39      278.41     58.51 o 
  -3   2   0     1571.20     1852.47    114.89 o 
  -2   2   0    13559.48    13661.37    248.99 o 
  -1   2   0     4999.53     5007.10     93.62 o 
   0   2   0       96.08       95.02     11.97 o 
   1   2   0    63617.79    59268.45   2073.32 o 
   2   2   0      225.48      278.41     17.85 o 
   3   2   0     6420.90     6310.41    150.66 o 
   4   2   0     6069.34     6188.88    150.30 o 
   5   2   0     1111.17     1013.26     41.21 o 
   6   2   0      375.98      398.20     28.48 o 
   7   2   0      646.90      677.19     43.10 o 
   8   2   0        5.85        7.53     43.84 o 
  -9   3   0      334.86      341.31     54.47 o 
  -8   3   0      460.18      496.98     52.60 o 
  -7   3   0     2615.91     2638.31    113.79 o 
  -6   3   0    14309.06    13760.75    458.88 o 
  -5   3   0     6265.80     6814.58    171.43 o 
  -4   3   0    20365.67    19522.26    464.80 o 
  -3   3   0     6714.17     6912.15    129.17 o 
  -2   3   0      948.43      738.94     26.02 o 
  -1   3   0     4091.98     3741.07     85.40 o 
   0   3   0     8084.04     8324.79    299.42 o 
   2   3   0     6810.76     6841.50    169.44 o 
   3   3   0     8302.46     7779.97    193.06 o 
   4   3   0      374.39      388.89     41.54 o 
   5   3   0       71.91      115.48     42.17 o 
   6   3   0     1254.21     1296.55     52.95 o 
   7   3   0     2294.17     2352.49    118.59 o 
   8   3   0      181.89       91.08     59.03 o 
  -8   4   0      265.56      368.42     50.89 o 
  -7   4   0      136.90      212.75     40.41 o 
  -6   4   0     1992.73     1805.50     86.81 o 
  -5   4   0     3310.71     3376.35    129.85 o 
  -4   4   0     8774.43     9436.16    230.28 o 
  -3   4   0    17854.77    17319.00    319.36 o 
  -2   4   0     5911.95     5730.23    109.84 o 
  -1   4   0    26822.58    28142.45    513.39 o 
   0   4   0     4490.14     4517.10    109.00 o 
   1   4   0       74.99       35.63     40.44 o 
   2   4   0     6187.78     4136.65    147.30 o 
   3   4   0     8665.49     8675.96    216.84 o 
   4   4   0     1761.50     1831.40     84.33 o 
   5   4   0     3813.63     3758.98    103.06 o 
   6   4   0     6540.69     6457.21    239.19 o 
   7   4   0       87.02       80.75     52.58 o 
  -8   5   0        7.68       19.52     41.97 o 
  -7   5   0        3.28       21.27     36.11 o 
  -6   5   0      872.70      887.86     64.66 o 
  -5   5   0    10144.51    10941.95    370.18 o 
  -4   5   0     6133.02     6028.62    152.25 o 
  -3   5   0    18719.87    18254.59    535.03 o 
  -2   5   0    11056.65    11833.92    221.15 o 
  -1   5   0     4293.29     4416.52     89.05 o 
   0   5   0     5104.13     5033.69    122.91 o 
   1   5   0     1000.88      967.47     51.90 o 
   2   5   0      278.49      281.93     37.64 o 
   3   5   0     1111.74     1089.26     47.26 o 
   4   5   0     2792.09     2668.18    116.37 o 
   5   5   0       19.39       20.63     41.42 o 
   6   5   0      793.03      799.35     70.85 o 
   7   5   0       39.91       47.62     39.21 o 
  -7   6   0        8.35       20.07     38.71 o 
  -6   6   0      942.75     1055.80     71.30 o 
  -5   6   0       19.05       83.07     32.99 o 
  -4   6   0      817.20      837.39     58.70 o 
  -3   6   0       89.17      172.25     41.48 o 
  -2   6   0     4449.93     4459.46     92.30 o 
  -1   6   0     1020.70     1135.18     45.29 o 
   0   6   0    11180.86    11150.69    288.00 o 
   1   6   0     4264.79     4283.18     91.83 o 
   2   6   0     2130.05     2053.70     54.48 o 
   3   6   0     7335.84     7230.55    232.87 o 
   4   6   0       42.59      100.10     43.58 o 
   5   6   0      443.43      506.58     43.99 o 
   6   6   0      325.84      384.71     47.13 o 
  -7   7   0     2236.30     2391.73    116.75 o 
  -6   7   0      418.62      515.71     54.76 o 
  -5   7   0      802.53      826.14     65.37 o 
  -4   7   0     2550.33     2944.70    121.30 o 
  -3   7   0       44.78       45.23     18.68 o 
  -2   7   0      150.30      176.15     25.02 o 
  -1   7   0     1395.57     1404.59     54.83 o 
   0   7   0      194.06      235.52     24.42 o 
   1   7   0       32.72       55.69     21.52 o 
   2   7   0     2065.93     2063.65     57.84 o 
   3   7   0      895.92      852.70     50.56 o 
   4   7   0      250.32      248.63     56.03 o 
   5   7   0      671.58      721.59     67.94 o 
  -6   8   0     1553.18     1611.75     93.39 o 
  -5   8   0       54.29      109.42     41.25 o 
  -4   8   0       30.25       19.42     36.05 o 
  -3   8   0      358.83      364.62     44.62 o 
  -2   8   0      196.38      172.54     56.05 o 
  -1   8   0       73.19       91.49     31.13 o 
   0   8   0     2708.67     2859.89     90.19 o 
   1   8   0       44.72      111.74     34.18 o 
   2   8   0      106.98      126.22     51.91 o 
   3   8   0       18.55      104.60     49.83 o 
   4   8   0      815.22      822.25     79.85 o 
  -4   9   0     2845.13     2800.07    126.51 o 
  -1   9   0      106.52      102.20     39.95 o 
   0   9   0     1027.52     1044.22     60.77 o 
   1   9   0     1346.92     1449.31     97.20 o 
   2   9   0     1752.11     1775.68    107.19 o 
  -2  -9   1     3373.28     3391.10    145.80 o 
  -1  -9   1      355.20      450.79     65.15 o 
   0  -9   1     1797.64     1935.65    108.26 o 
   1  -9   1      411.25      383.81     60.36 o 
   3  -9   1      665.79      606.12     56.48 o 
   4  -9   1       14.34       53.08     41.90 o 
  -4  -8   1       85.71      128.07     61.47 o 
  -3  -8   1      530.18      542.87     65.50 o 
  -2  -8   1      394.38      417.67     66.54 o 
  -1  -8   1      812.01      326.63     37.37 o 
   0  -8   1     5156.67     5328.16    140.12 o 
   1  -8   1     3764.55     3944.50    110.57 o 
   2  -8   1      595.52      541.33     53.30 o 
   3  -8   1     2945.18     2885.82    121.25 o 
   4  -8   1        5.04       16.57     34.98 o 
   5  -8   1        7.27       38.84     39.08 o 
   6  -8   1        8.16       17.15     41.68 o 
  -5  -7   1     1919.39     2190.13     85.56 o 
  -4  -7   1     4585.41     4932.51    134.07 o 
  -3  -7   1      368.96      462.96     48.69 o 
  -2  -7   1      490.25      699.35     58.85 o 
  -1  -7   1       54.31       35.84     26.49 o 
   0  -7   1     4984.26     4948.91    104.87 o 
   1  -7   1      372.54      461.07     32.72 o 
   2  -7   1     2625.32     2856.04     66.51 o 
   3  -7   1      845.37      815.62     58.51 o 
   5  -7   1       67.28      111.79     38.90 o 
   6  -7   1     1525.12     1445.49     85.60 o 
   7  -7   1      309.67      294.10     52.31 o 
  -6  -6   1     4206.24     4468.99    190.63 o 
  -5  -6   1      892.42     1006.64     90.30 o 
  -4  -6   1     2246.39     2422.00    117.82 o 
  -3  -6   1     5407.79     5606.60    209.53 o 
  -2  -6   1      245.89      303.55     43.58 o 
  -1  -6   1     4066.63     4156.93    115.48 o 
   0  -6   1      192.09      224.03     20.66 o 
   1  -6   1       13.17       67.09     31.15 o 
   2  -6   1      317.36      398.59     21.25 o 
   3  -6   1     4035.08     4290.22     88.27 o 
   4  -6   1      241.49      356.29     38.76 o 
   5  -6   1     4801.10     4831.60    180.64 o 
   6  -6   1     1161.12     1190.79     75.44 o 
   7  -6   1       32.62       44.68     40.01 o 
  -7  -5   1      263.21      299.89     63.67 o 
  -6  -5   1     7013.89     7381.94    273.31 o 
  -5  -5   1     9417.96     9546.84    333.90 o 
  -4  -5   1    10791.05    11223.32    383.54 o 
  -3  -5   1    19614.35    19879.54    653.66 o 
  -2  -5   1     4978.05     4926.41    131.20 o 
  -1  -5   1     5466.88     5323.36    220.36 o 
   0  -5   1       94.54      142.48     19.92 o 
   1  -5   1     4075.85     3852.19     78.44 o 
   2  -5   1     2546.46     2624.85     57.08 o 
   3  -5   1    15338.39    14961.29    277.25 o 
   4  -5   1     3873.98     3906.84    145.33 o 
   5  -5   1     1800.31     2010.73     91.59 o 
   6  -5   1     2782.46     2891.76    122.04 o 
   7  -5   1      184.08      216.21     43.92 o 
   8  -5   1      140.93      140.09     46.36 o 
  -7  -4   1        7.90        4.15     50.56 o 
  -6  -4   1      665.57      685.24     59.17 o 
  -5  -4   1     1858.84     1747.42     85.44 o 
  -4  -4   1       20.27       54.71     30.51 o 
  -3  -4   1     1136.68     1093.03     60.25 o 
  -2  -4   1     8252.67     8841.33    219.09 o 
  -1  -4   1      608.92      492.27     47.30 o 
   0  -4   1    20939.71    21408.50    410.76 o 
   1  -4   1     2753.05     3077.08     81.63 o 
   2  -4   1     4655.30     4542.25     96.02 o 
   3  -4   1     1997.67     2544.87    170.62 o 
   4  -4   1     1480.95     1612.91     47.00 o 
   5  -4   1       28.75       60.84     26.88 o 
   6  -4   1     5377.54     5346.35    195.19 o 
   7  -4   1     2829.27     2705.06    118.47 o 
   8  -4   1     1473.86     1493.05     89.24 o 
  -8  -3   1      142.85      145.31     58.12 o 
  -7  -3   1     1577.82     1516.55     94.51 o 
  -6  -3   1      126.23      144.17     41.95 o 
  -5  -3   1     3972.82     4053.14    106.13 o 
  -4  -3   1     1235.54     1175.22     40.81 o 
  -3  -3   1      286.33      238.15     27.08 o 
  -2  -3   1     2366.70     2420.25     91.26 o 
  -1  -3   1     2188.52     2185.78     60.71 o 
   0  -3   1      284.26      366.47     88.97 o 
   1  -3   1     2433.98     2255.28     45.76 o 
   2  -3   1       54.31       75.01      9.75 o 
   3  -3   1     3704.26     4281.22    106.96 o 
   4  -3   1     1230.02     1125.65     56.17 o 
   5  -3   1     2043.77     2288.53     95.07 o 
   6  -3   1     1868.56     1805.29     85.77 o 
   7  -3   1        0.25      -27.84     33.03 o 
   8  -3   1     1337.14     1283.88     82.12 o 
   9  -3   1      746.06      702.25     66.42 o 
  -8  -2   1     1427.90     1363.04     88.36 o 
  -7  -2   1     6797.16     6848.87    252.00 o 
  -6  -2   1     2344.65     2496.08     74.39 o 
  -5  -2   1     1116.25     1108.38     40.88 o 
  -4  -2   1     1004.91     1123.72     38.47 o 
  -3  -2   1    12610.80    12386.46    286.22 o 
  -2  -2   1     4582.64     4519.29    153.22 o 
  -1  -2   1      199.53      201.78     54.50 o 
   0  -2   1    16219.21    17063.07    405.27 o 
   1  -2   1     2836.83     3186.79     78.57 o 
   2  -2   1      332.21      299.42     10.89 o 
   3  -2   1     4199.22     3891.94    135.95 o 
   4  -2   1     9078.05     9387.42    228.23 o 
   5  -2   1     2893.90     3088.47    117.31 o 
   6  -2   1     4076.80     3991.93    150.09 o 
   7  -2   1      122.27      114.23     35.33 o 
   8  -2   1      278.75      330.66     48.16 o 
   9  -2   1        2.62       23.86     37.35 o 
  -9  -1   1     2325.84     2463.40    130.98 o 
  -8  -1   1     1537.04     1478.07     94.11 o 
  -7  -1   1     5347.14     5274.27    137.26 o 
  -6  -1   1    13157.00    12910.60    304.57 o 
  -5  -1   1     3961.76     4029.78    103.41 o 
  -4  -1   1    29201.35    30079.52    684.97 o 
  -3  -1   1     2460.68     2439.41     76.15 o 
  -2  -1   1    11751.53    11978.70    302.73 o 
  -1  -1   1     1052.01      747.73     29.80 o 
   0  -1   1    12751.11    12832.40    414.29 o 
   1  -1   1     9685.14    11253.53    363.74 o 
   2  -1   1    28761.28    28886.15    927.81 o 
   3  -1   1     6185.19     6315.32    211.51 o 
   4  -1   1       38.16       95.77     19.23 o 
   5  -1   1     1359.04     1416.34     66.06 o 
   6  -1   1     5220.48     4988.34    179.80 o 
   7  -1   1     5055.48     4844.07    179.59 o 
   8  -1   1      811.67      834.37     48.65 o 
   9  -1   1     3341.33     3239.42    102.55 o 
  -9   0   1     1443.06     1346.88     91.41 o 
  -8   0   1     4232.24     4032.36    113.14 o 
  -7   0   1      291.90      340.63     30.00 o 
  -6   0   1     8258.30     7900.25    191.94 o 
  -5   0   1     1091.75     1233.53     41.95 o 
  -4   0   1        2.55       35.14     21.23 o 
  -3   0   1     5362.17     5920.27    140.22 o 
  -2   0   1       55.09      102.37     14.25 o 
  -1   0   1      287.43      499.98     13.70 o 
   1   0   1     2765.44     3108.98     77.29 o 
   2   0   1    14017.65    14840.14    352.88 o 
   3   0   1     2071.20     2198.97     81.64 o 
   4   0   1       78.03      175.52     22.05 o 
   5   0   1      101.68      107.48     23.99 o 
   6   0   1     1553.36     1675.00     56.72 o 
   7   0   1        7.42       13.40     24.26 o 
   8   0   1     1805.75     1773.49     67.71 o 
   9   0   1        2.77       34.59     32.68 o 
  -9   1   1     1912.00     1794.93     71.14 o 
  -8   1   1       17.37        7.36     26.92 o 
  -7   1   1      579.27      571.91     37.03 o 
  -6   1   1      243.70      245.41     31.12 o 
  -5   1   1     3443.41     3569.29    129.25 o 
  -4   1   1      229.03      418.74     31.84 o 
  -3   1   1    21783.19    23326.19    751.80 o 
  -2   1   1    15669.74    16260.51    524.23 o 
  -1   1   1     8565.50    10452.75    223.55 o 
   0   1   1    15372.21    16055.88    255.50 o 
   1   1   1       19.32       11.81     11.29 o 
   2   1   1      182.70      182.61     21.11 o 
   3   1   1     1982.99     2060.00     46.55 o 
   4   1   1       12.34       36.26     14.28 o 
   5   1   1      111.27      140.89     20.05 o 
   6   1   1     4106.43     4173.38    111.09 o 
   7   1   1       47.77       55.98     25.27 o 
   8   1   1      515.43      542.47     40.76 o 
  -9   2   1       89.07       70.03     45.38 o 
  -8   2   1      396.09      447.18     37.10 o 
  -7   2   1       14.44       23.63     29.28 o 
  -6   2   1     5881.42     5739.95    202.41 o 
  -4   2   1     9948.73    10023.98    243.67 o 
  -3   2   1    10300.50     9651.48    246.95 o 
  -2   2   1       41.28       52.10      7.37 o 
  -1   2   1     3117.03     3037.31     70.91 o 
   0   2   1    18872.72    19267.64    351.67 o 
   1   2   1    42942.78    40709.75    961.21 o 
   2   2   1    15080.68    13809.61    489.75 o 
   3   2   1    30524.98    30221.96    714.61 o 
   4   2   1     4261.91     4178.33    106.55 o 
   5   2   1     4331.52     4017.82    106.09 o 
   6   2   1        0.74        6.90     22.12 o 
   7   2   1     2100.90     2070.55    103.93 o 
   8   2   1     1259.29     1326.48     95.78 o 
  -9   3   1      693.44      689.45     71.83 o 
  -8   3   1       97.30      123.69     39.67 o 
  -7   3   1      817.70      804.57     59.20 o 
  -6   3   1     2280.39     2420.86    100.80 o 
  -4   3   1       15.55       20.10     18.46 o 
  -3   3   1     3547.95     3838.32     75.55 o 
  -2   3   1     2872.64     3250.37    226.21 o 
  -1   3   1        1.70       25.39      7.82 o 
   0   3   1       33.31      134.75     21.63 o 
   1   3   1     3490.83     3373.27     67.99 o 
   2   3   1       48.40       31.98     11.21 o 
   3   3   1     7666.88     7559.87    188.15 o 
   4   3   1      225.81      201.40     20.97 o 
   5   3   1     1607.10     1531.07     54.35 o 
   6   3   1     1986.52     1984.76     67.98 o 
   7   3   1      100.14      114.06     50.41 o 
   8   3   1      177.79      196.77     38.82 o 
  -8   4   1     1567.02     1506.41     87.11 o 
  -7   4   1     3997.90     3889.42    152.63 o 
  -6   4   1     1016.18     1050.83     64.90 o 
  -5   4   1      562.69      505.30     45.45 o 
  -4   4   1      311.74      369.01     23.38 o 
  -3   4   1     5568.84     5595.74    120.27 o 
  -2   4   1     2658.19     2782.73     58.17 o 
  -1   4   1      258.24      661.48     94.40 o 
   0   4   1     5441.33     5699.72    111.14 o 
   1   4   1     1103.02     1007.23     30.40 o 
   2   4   1     2598.18     2597.69     74.31 o 
   3   4   1     2277.88     2132.98     99.88 o 
   4   4   1     4960.91     5092.52    136.37 o 
   5   4   1      512.07      499.44     34.02 o 
   6   4   1     1222.52     1080.55     79.80 o 
   7   4   1       17.36       -9.83     34.42 o 
  -8   5   1       11.10       19.76     40.20 o 
  -7   5   1       94.82      143.18     39.38 o 
  -6   5   1     6371.24     6249.91    224.44 o 
  -5   5   1      718.00      722.62     55.13 o 
  -4   5   1     7028.27     7120.06    138.12 o 
  -3   5   1    11943.49    11074.11    307.60 o 
  -2   5   1     2544.23     2533.63     66.69 o 
  -1   5   1    13459.99    12921.75    294.01 o 
   0   5   1      806.62      776.19     29.10 o 
   1   5   1       43.68       49.43     15.63 o 
   2   5   1      517.13      615.66     29.80 o 
   3   5   1     8530.75     8879.83    173.80 o 
   5   5   1     3469.55     3510.89     97.35 o 
   6   5   1     1053.46     1042.00     57.28 o 
   7   5   1       51.92       20.58     38.92 o 
  -7   6   1      141.73      193.31     44.67 o 
  -6   6   1      545.31      655.81     60.61 o 
  -5   6   1      102.67      127.81     34.69 o 
  -4   6   1     1889.11     1900.86     87.02 o 
  -3   6   1     7041.43     6630.34    131.20 o 
  -2   6   1       57.05       30.03     11.62 o 
  -1   6   1     5906.26     5939.17    146.83 o 
   0   6   1     7280.45     7233.07    143.28 o 
   1   6   1      535.47      540.59     28.30 o 
   2   6   1     4015.79     4030.28     89.25 o 
   3   6   1      235.70      299.97     26.94 o 
   4   6   1      109.59      136.37     32.51 o 
   6   6   1     2347.02     2679.91    125.01 o 
  -7   7   1     1366.19     1535.27     92.39 o 
  -6   7   1     1537.36     1656.53     90.78 o 
  -5   7   1      749.51      844.85     64.21 o 
  -3   7   1     5537.23     5831.16    119.96 o 
  -2   7   1    14437.09    14390.10    331.69 o 
  -1   7   1     5924.72     6039.24    152.09 o 
   0   7   1     9988.22    10045.54    239.29 o 
   1   7   1     2778.61     2763.66     68.80 o 
   2   7   1     1819.60     1874.63     55.43 o 
   3   7   1       58.02       75.80     33.05 o 
   4   7   1     1934.02     2025.78    103.92 o 
   5   7   1      615.27      645.02     72.14 o 
  -6   8   1      112.31      114.99     44.95 o 
  -5   8   1      156.84      183.35     43.42 o 
  -4   8   1      668.18      636.51     55.73 o 
  -3   8   1      276.68      287.12     41.96 o 
  -2   8   1       71.37       81.29     40.20 o 
  -1   8   1      392.89      380.92     37.30 o 
   0   8   1     2045.73     2268.33     94.70 o 
   1   8   1     1640.59     1739.22     70.08 o 
   2   8   1       63.08       52.79     36.16 o 
   3   8   1     2739.28     2825.66    123.68 o 
  -4   9   1     2054.04     2259.65    110.22 o 
  -2   9   1     1158.01     1349.01     63.89 o 
  -1   9   1      229.68      330.40     49.02 o 
   0   9   1      140.18      132.35     40.47 o 
   1   9   1      206.95      276.05     49.49 o 
  -2  -9   2      123.95      137.35     59.96 o 
  -1  -9   2     1746.03     1729.37    100.07 o 
   0  -9   2      164.26      134.31     52.39 o 
   1  -9   2      248.00      264.34     54.37 o 
   3  -9   2     2150.61     2159.73    104.19 o 
   4  -9   2     1012.53      847.07     72.58 o 
  -4  -8   2      674.84      823.30     78.81 o 
  -3  -8   2      308.18      346.10     45.08 o 
  -2  -8   2       53.36       67.28     34.30 o 
  -1  -8   2      101.18      139.78     34.39 o 
   0  -8   2     1210.83     1362.63     84.87 o 
   1  -8   2     1416.78     1403.09     80.11 o 
   2  -8   2     5387.54     5677.28    139.96 o 
   3  -8   2     1160.60     1207.83     72.84 o 
   4  -8   2      160.32      202.62     41.80 o 
   5  -8   2      210.94      147.38     44.33 o 
  -5  -7   2      108.26       18.94     58.00 o 
  -4  -7   2      891.80      920.92     80.18 o 
  -3  -7   2       42.49       -4.38     49.61 o 
  -2  -7   2     1504.85     1455.02     92.50 o 
  -1  -7   2       53.27       52.58     28.25 o 
   0  -7   2     3884.65     4028.27    106.60 o 
   1  -7   2      608.06      588.05     33.69 o 
   2  -7   2      211.26      251.60     25.83 o 
   3  -7   2     2107.16     2024.91     92.21 o 
   4  -7   2      131.59      228.19     39.84 o 
   5  -7   2      140.57      175.53     41.00 o 
   6  -7   2      126.15      131.31     43.48 o 
   7  -7   2     1106.40     1081.29     79.92 o 
  -6  -6   2        2.94       39.83     56.60 o 
  -5  -6   2      296.13      224.31     54.85 o 
  -4  -6   2     1225.90     1136.98     83.54 o 
  -3  -6   2     3446.13     3516.28    148.11 o 
  -2  -6   2     4270.31     3991.54    158.33 o 
  -1  -6   2     3301.39     3183.85    130.48 o 
   0  -6   2      169.39      251.57     40.88 o 
   1  -6   2      574.17      572.19     26.57 o 
   2  -6   2      220.83      184.71     16.85 o 
   3  -6   2     5934.24     7525.91    194.00 o 
   4  -6   2     1007.76     1222.81     68.93 o 
   5  -6   2      788.42      853.34     62.54 o 
   6  -6   2     1120.45     1131.82     73.95 o 
   7  -6   2      564.79      623.79     60.09 o 
  -7  -5   2      112.14      114.58     57.93 o 
  -6  -5   2     1244.18     1223.32     88.96 o 
  -5  -5   2       50.54       45.32     42.35 o 
  -4  -5   2     6090.97     6293.66    228.72 o 
  -3  -5   2     1099.53     1277.48     74.26 o 
  -2  -5   2     1296.00     1395.21     73.40 o 
  -1  -5   2     3615.61     3546.20    137.84 o 
   0  -5   2     1234.73     1357.37     37.37 o 
   1  -5   2       15.66        0.97     15.26 o 
   2  -5   2     4849.14     5431.31    105.74 o 
   3  -5   2     5670.09     5799.64    132.29 o 
   4  -5   2     2476.08     2499.18    102.88 o 
   5  -5   2     5591.92     6245.64    223.00 o 
   6  -5   2      157.22      180.86     39.37 o 
   7  -5   2      499.28      601.61     56.46 o 
   8  -5   2       98.61       88.04     46.35 o 
  -7  -4   2      125.59      123.49     52.73 o 
  -6  -4   2     3732.06     3800.26    154.27 o 
  -5  -4   2     1299.27     1261.33     74.69 o 
  -4  -4   2     2657.76     2532.87    105.99 o 
  -3  -4   2     3742.87     3753.41    140.65 o 
  -2  -4   2     2510.94     2829.30    110.15 o 
  -1  -4   2     1340.06     1207.45     61.78 o 
   0  -4   2      393.52      517.94     28.15 o 
   1  -4   2      180.89      235.16     15.50 o 
   2  -4   2       12.74       22.76     11.48 o 
   3  -4   2     3373.52     3349.47     98.84 o 
   4  -4   2      324.94      361.39     33.51 o 
   5  -4   2     6117.05     6272.18    221.56 o 
   6  -4   2     4546.28     4441.87    168.55 o 
   7  -4   2      993.07     1064.89     73.48 o 
   8  -4   2     3543.95     3448.52    146.86 o 
  -8  -3   2     1567.40     1582.20    104.04 o 
  -7  -3   2     3389.05     3374.11    148.28 o 
  -6  -3   2      102.91       89.81     40.30 o 
  -5  -3   2     1008.19     1055.27     41.24 o 
  -4  -3   2      631.01      595.83     28.09 o 
  -3  -3   2    28969.70    26910.68    867.99 o 
  -2  -3   2    15670.44    15343.41    499.55 o 
  -1  -3   2    27476.19    27142.23    873.59 o 
   0  -3   2    38628.10    36135.36   1160.13 o 
   1  -3   2     1977.32     1935.79     70.69 o 
   2  -3   2      700.04      716.95     23.04 o 
   3  -3   2    15580.70    18275.28    595.11 o 
   4  -3   2     9547.42     9329.02    313.20 o 
   5  -3   2    11045.72    10790.08    362.84 o 
   6  -3   2    21244.45    21697.85    713.05 o 
   7  -3   2     4616.98     4592.05    175.93 o 
   8  -3   2     4800.15     4510.76    178.43 o 
  -8  -2   2      503.44      615.65     63.13 o 
  -7  -2   2      230.26      268.12     48.89 o 
  -6  -2   2     2521.73     2565.49     74.48 o 
  -5  -2   2     1347.84     1243.40     49.83 o 
  -4  -2   2      276.16      324.27     24.08 o 
  -3  -2   2       11.36       14.72      9.16 o 
  -2  -2   2      106.26      254.78     22.09 o 
  -1  -2   2     1657.54     1818.88     67.43 o 
   0  -2   2     2776.33     3032.33    107.43 o 
   1  -2   2     1259.31     1158.21     44.61 o 
   2  -2   2     3353.96     4171.05    142.53 o 
   3  -2   2     3350.14     3302.30    118.22 o 
   5  -2   2       22.12       44.27     23.26 o 
   6  -2   2     2567.14     2502.09    105.01 o 
   7  -2   2     2855.08     2666.93    115.36 o 
   8  -2   2     2889.71     2741.74    123.73 o 
   9  -2   2     5750.51     5852.87    175.39 o 
  -9  -1   2      532.86      539.85     72.00 o 
  -8  -1   2      187.66      149.64     51.42 o 
  -7  -1   2      550.63      570.93     37.61 o 
  -6  -1   2      976.26      964.74     39.87 o 
  -5  -1   2      499.31      378.61     24.56 o 
  -4  -1   2      142.76      229.70     15.91 o 
  -3  -1   2       43.96       67.49     11.58 o 
  -2  -1   2    32418.82    31615.46    717.46 o 
  -1  -1   2     1271.57     1288.55     46.86 o 
   0  -1   2      559.58      351.18     16.56 o 
   1  -1   2     3039.98     3072.52    105.75 o 
   2  -1   2     5321.95     5220.73    114.90 o 
   3  -1   2      298.14      421.18     31.79 o 
   4  -1   2     7670.76     7801.59    263.50 o 
   5  -1   2     1898.91     1647.51     74.95 o 
   6  -1   2     1276.56     1120.83     65.41 o 
   7  -1   2     3071.74     2865.20    120.09 o 
   8  -1   2       79.08       76.03     29.82 o 
   9  -1   2      287.00      341.22     42.61 o 
  -9   0   2     4006.82     3838.88    165.22 o 
  -8   0   2     1664.08     1642.19     63.46 o 
  -7   0   2    14869.06    14911.76    351.76 o 
  -6   0   2    14707.26    14518.15    339.93 o 
  -5   0   2     4402.81     4212.37    116.40 o 
  -4   0   2    10316.15     9834.69    229.41 o 
  -3   0   2     2059.72     2335.60     58.96 o 
  -2   0   2     5476.30     6165.34    142.64 o 
  -1   0   2    12401.90    13348.25    304.00 o 
   0   0   2    11293.10    11526.24    211.59 o 
   1   0   2    19018.28    18479.70    335.43 o 
   2   0   2    36809.85    36658.23    664.32 o 
   3   0   2     4515.53     4206.84    106.43 o 
   4   0   2      738.45      813.56     46.54 o 
   5   0   2      521.10      451.08     42.34 o 
   6   0   2     2368.41     2303.16     70.92 o 
   7   0   2       12.65       -5.62     26.32 o 
   8   0   2      188.61      200.81     33.55 o 
  -9   1   2      487.69      569.61     68.63 o 
  -8   1   2     1107.05     1006.78     53.86 o 
  -7   1   2      375.42      391.24     29.36 o 
  -6   1   2     9429.51     9197.93    287.81 o 
  -5   1   2     3510.43     3552.55    127.54 o 
  -4   1   2    26377.66    27518.91    886.41 o 
  -3   1   2    18822.48    18927.97    610.63 o 
  -2   1   2     3222.38     2988.53    375.74 o 
  -1   1   2     8142.02     8688.25    182.91 o 
   0   1   2     7137.38     6372.20    143.05 o 
   1   1   2     6893.00     6548.11    121.42 o 
   2   1   2    12658.33    12640.60    281.05 o 
   3   1   2    43907.52    42321.58    804.77 o 
   4   1   2    12556.15    12080.17    282.97 o 
   5   1   2    24291.40    23753.60    547.26 o 
   6   1   2     4984.04     4653.64    122.93 o 
   7   1   2      768.16      770.09     35.67 o 
   8   1   2       50.97       24.90     31.06 o 
  -9   2   2       28.03       18.48     29.49 o 
  -8   2   2     3335.50     3267.02     97.50 o 
  -7   2   2      298.28      311.30     37.03 o 
  -6   2   2    14074.01    13507.90    447.39 o 
  -5   2   2    11139.84    12001.94    641.50 o 
  -4   2   2     5694.71     5716.08    143.89 o 
  -3   2   2    17782.60    17379.50    414.11 o 
  -2   2   2      210.79      207.87     10.55 o 
  -1   2   2      880.47      845.51     21.01 o 
   0   2   2     4607.67     4359.67     83.08 o 
   1   2   2    17007.31    15414.33    282.74 o 
   2   2   2     1987.02     1976.18     42.91 o 
   3   2   2    16293.16    15979.08    382.93 o 
   4   2   2     4371.92     4145.00     89.33 o 
   5   2   2     2652.08     2624.94     76.71 o 
   6   2   2     3117.64     3016.56     88.70 o 
   7   2   2       21.18       45.47     23.07 o 
   8   2   2     1354.36     1390.10     98.09 o 
  -9   3   2      252.27      235.94     37.49 o 
  -8   3   2       52.38       54.30     35.85 o 
  -7   3   2       85.70       55.61     31.79 o 
  -6   3   2      963.17     1002.07     59.90 o 
  -4   3   2     1445.37     1423.42     45.70 o 
  -3   3   2     4408.27     4587.19    111.62 o 
  -2   3   2     2934.42     3164.18    171.55 o 
  -1   3   2     3636.54     4041.99     79.20 o 
   0   3   2     7975.27     8105.68    152.36 o 
   1   3   2      310.43      212.07     18.93 o 
   2   3   2      440.71      567.28     27.95 o 
   3   3   2      776.07      701.68     33.80 o 
   4   3   2     5958.14     5557.29    127.62 o 
   5   3   2      873.04      875.00     43.94 o 
   6   3   2     8633.36     8846.09    171.05 o 
   7   3   2     1450.54     1457.58     61.30 o 
   8   3   2     1254.28     1233.82     79.27 o 
  -8   4   2      960.10      945.65     70.17 o 
  -7   4   2     6118.35     6018.07    217.83 o 
  -6   4   2       13.62       25.13     27.78 o 
  -5   4   2     2607.73     2835.84     80.10 o 
  -4   4   2      553.68      580.56     30.22 o 
  -3   4   2     6626.12     6337.53    122.58 o 
  -2   4   2     3550.47     3429.67     82.74 o 
  -1   4   2    24151.28    26416.67    586.46 o 
   0   4   2     3389.61     3107.20     65.48 o 
   1   4   2     3233.07     2655.09     58.12 o 
   2   4   2     2648.17     2355.93     54.26 o 
   3   4   2     1412.53     1294.74     38.75 o 
   4   4   2       82.91      135.58     25.67 o 
   5   4   2     3615.81     3639.49     81.22 o 
   6   4   2     1225.08     1330.52     47.48 o 
   7   4   2       84.91      100.85     46.74 o 
  -8   5   2     1806.15     1709.98     94.61 o 
  -7   5   2     3166.84     3093.33    129.58 o 
  -6   5   2        0.03       17.48     30.65 o 
  -5   5   2      414.03      523.94     43.76 o 
  -4   5   2       37.49      116.70     22.67 o 
  -3   5   2     7861.32     7521.38    158.46 o 
  -2   5   2     2009.78     2258.06     52.22 o 
  -1   5   2     4694.25     4323.10    109.67 o 
   0   5   2     5066.59     4890.59     99.19 o 
   1   5   2      459.30      470.50     26.80 o 
   2   5   2     3379.61     3071.88     69.74 o 
   3   5   2       85.62      162.94     21.58 o 
   4   5   2      209.01      233.03     24.96 o 
   5   5   2      436.27      455.77     38.27 o 
   6   5   2     1285.54     1320.86     61.86 o 
  -7   6   2     4382.08     4372.64    172.78 o 
  -6   6   2    12684.93    13493.34    456.41 o 
  -5   6   2      677.81      612.84     55.73 o 
  -4   6   2     2116.26     2257.41     68.00 o 
  -3   6   2      374.51      397.14     34.35 o 
  -2   6   2     1381.50     1366.85     51.47 o 
  -1   6   2     4657.70     4494.49    116.66 o 
   0   6   2    23228.23    23103.49    520.02 o 
   1   6   2     6915.22     6685.50    134.62 o 
   2   6   2     8569.77     8100.76    161.46 o 
   3   6   2     3727.46     3737.18     86.42 o 
   4   6   2       94.33       78.97     32.85 o 
   5   6   2       61.53       71.06     50.77 o 
   6   6   2     1331.85     1434.94     95.57 o 
  -7   7   2       76.10       58.69     43.15 o 
  -6   7   2      387.48      400.10     49.46 o 
  -5   7   2       30.37       13.42     33.44 o 
  -4   7   2       54.90       96.24     34.20 o 
  -3   7   2      985.16     1053.33     39.83 o 
  -2   7   2      655.83      784.41     67.15 o 
  -1   7   2      794.86      827.25     47.97 o 
   0   7   2      770.08      798.15     45.49 o 
   1   7   2        5.48       32.77     29.37 o 
   2   7   2       11.91        9.39     30.27 o 
   3   7   2     2260.82     2151.15     78.11 o 
   4   7   2      659.82      652.54     67.62 o 
   5   7   2     2064.18     1960.21    109.95 o 
  -6   8   2        5.17       35.86     42.85 o 
  -5   8   2      489.66      506.37     54.35 o 
  -4   8   2      592.76      621.20     55.15 o 
  -3   8   2     1377.44     1316.87     85.73 o 
  -2   8   2       67.91       65.67     33.17 o 
  -1   8   2       16.55       11.67     31.89 o 
   0   8   2       13.84      -25.83     68.67 o 
   1   8   2      822.47      849.02     53.10 o 
   2   8   2      435.68      527.85     44.34 o 
   3   8   2       69.97       74.73     38.23 o 
  -2   9   2       15.03       -7.62     37.26 o 
  -1   9   2        2.62        8.68     37.21 o 
   0   9   2     1295.87     1346.08     66.95 o 
   1   9   2     1457.04     1428.56     70.98 o 
  -2  -9   3       62.05       57.43     40.46 o 
  -1  -9   3       63.33       73.54     37.83 o 
   0  -9   3     3231.71     3209.81    133.54 o 
   1  -9   3      943.01     1020.10     74.76 o 
   2  -9   3     3963.59     4261.29    164.98 o 
   3  -9   3     3144.59     3150.64    133.58 o 
   4  -9   3     1590.72     1722.82     95.66 o 
  -4  -8   3     3699.31     3995.00    183.67 o 
  -3  -8   3       97.21       41.29     56.04 o 
  -2  -8   3      622.82      778.28     71.97 o 
  -1  -8   3      100.34      112.30     32.99 o 
   0  -8   3     5801.31     6349.45    305.98 o 
   1  -8   3     5313.47     5278.02    180.96 o 
   2  -8   3     4395.03     4397.66    165.78 o 
   3  -8   3     8134.61     8045.77    282.03 o 
   4  -8   3     1262.61     1197.43     76.88 o 
   5  -8   3     1468.64     1679.77     94.26 o 
  -5  -7   3       58.31      127.09     65.28 o 
  -4  -7   3      122.20      135.04     56.20 o 
  -3  -7   3     1793.05     1840.31    105.97 o 
  -2  -7   3       18.10       19.00     42.34 o 
  -1  -7   3      821.79      818.28     70.39 o 
   0  -7   3     1176.68     1246.90    104.86 o 
   1  -7   3     1020.65     1059.25     43.80 o 
   2  -7   3      107.62       84.05     21.66 o 
   3  -7   3     3230.42     3407.73    134.15 o 
   4  -7   3     2534.88     2625.76    114.13 o 
   5  -7   3     2677.21     2685.26    118.81 o 
   6  -7   3     5267.90     5068.17    195.57 o 
  -6  -6   3       20.15      -14.08     54.37 o 
  -5  -6   3      171.35      161.43     53.79 o 
  -4  -6   3     1754.12     1859.77    103.14 o 
  -3  -6   3       23.28       40.56     40.94 o 
  -2  -6   3     5167.42     5023.69    191.77 o 
  -1  -6   3     5648.74     5398.68    201.12 o 
   0  -6   3      607.92      564.94     52.84 o 
   1  -6   3     6227.47     6500.66    149.75 o 
   2  -6   3       24.76       47.87     18.01 o 
   3  -6   3       56.33      143.97     30.42 o 
   4  -6   3      225.79      336.63     39.57 o 
   5  -6   3     1877.75     1911.85     93.36 o 
   6  -6   3        6.42      -21.83     36.52 o 
   7  -6   3       52.98      128.90     45.13 o 
  -7  -5   3      444.30      587.39     72.89 o 
  -6  -5   3     1836.20     1766.09     98.51 o 
  -5  -5   3     1709.71     1723.11     92.48 o 
  -4  -5   3     8340.80     8405.06    295.39 o 
  -3  -5   3    13467.33    13531.73    453.64 o 
  -2  -5   3     1272.77     1395.24     75.12 o 
  -1  -5   3     9727.71     9630.91    330.29 o 
   1  -5   3        7.81       14.50     17.36 o 
   2  -5   3     2085.28     2266.23     59.66 o 
   3  -5   3     3684.78     4232.26    154.25 o 
   4  -5   3       22.16       59.73     26.77 o 
   5  -5   3      419.03      467.23     44.48 o 
   6  -5   3      262.79      336.20     44.73 o 
   8  -5   3      178.07      182.68     50.66 o 
  -8  -4   3      544.17      625.92     76.96 o 
  -7  -4   3     5216.84     5215.78    206.71 o 
  -6  -4   3     2822.24     2799.17    123.65 o 
  -5  -4   3      437.54      487.69     50.11 o 
  -4  -4   3      235.38      263.07     20.68 o 
  -3  -4   3     9429.26     9206.99    311.82 o 
  -2  -4   3     5765.06     5571.83    196.36 o 
  -1  -4   3    43732.79    42443.70   1364.66 o 
   0  -4   3    27957.15    15788.39    511.17 o 
   1  -4   3     6569.92     6647.54    160.09 o 
   2  -4   3    32616.83    33685.39    716.96 o 
   3  -4   3      464.15      636.35    134.01 o 
   4  -4   3      233.28      242.18     30.34 o 
   5  -4   3       82.41      108.11     30.16 o 
   6  -4   3     7260.46     7220.44    256.22 o 
   7  -4   3      764.56      750.57     67.27 o 
   8  -4   3     2283.56     2218.65    113.09 o 
  -8  -3   3     1419.06     1391.06     98.18 o 
  -7  -3   3        2.24      -34.39     43.85 o 
  -6  -3   3       18.35       44.70     38.90 o 
  -5  -3   3     1250.27     1179.45     69.23 o 
  -4  -3   3      357.76      448.32     26.20 o 
  -3  -3   3     3285.76     2898.42    108.77 o 
  -2  -3   3     3802.19     3524.63    127.87 o 
  -1  -3   3      115.83      180.77     22.82 o 
   0  -3   3    11046.09    10293.22    238.99 o 
   1  -3   3      866.66      967.10     41.44 o 
   2  -3   3      235.20      223.15     21.23 o 
   3  -3   3     7755.86     8828.56    295.33 o 
   4  -3   3      565.33      654.10     45.43 o 
   5  -3   3     8091.94     8133.74    279.80 o 
   6  -3   3      146.96      193.79     36.49 o 
   7  -3   3      383.75      320.45     46.32 o 
   8  -3   3      425.91      410.96     55.01 o 
  -8  -2   3       52.36       86.70     51.50 o 
  -7  -2   3      799.08      738.32     63.85 o 
  -6  -2   3     2405.97     2429.23    108.90 o 
  -5  -2   3       91.94      137.28     28.13 o 
  -4  -2   3      533.12      523.47     32.96 o 
  -3  -2   3     3582.88     4013.03    163.05 o 
  -2  -2   3       65.67       65.42     16.45 o 
  -1  -2   3     2896.58     3204.68     76.94 o 
   0  -2   3    11369.89    11147.07    256.61 o 
   1  -2   3     8010.48     8720.73    284.98 o 
   2  -2   3      183.64      185.08     17.97 o 
   3  -2   3    18628.18    19027.62    618.64 o 
   4  -2   3        0.23        7.32     18.50 o 
   5  -2   3      626.05      703.86     51.70 o 
   6  -2   3     3917.79     3505.78    137.72 o 
   7  -2   3       22.39       39.33     35.98 o 
   8  -2   3     1031.68      864.77     73.63 o 
  -9  -1   3      440.58      377.03     66.30 o 
  -8  -1   3      288.10      303.76     51.75 o 
  -7  -1   3     5431.91     5506.68    206.43 o 
  -6  -1   3    11263.03    11140.98    263.54 o 
  -5  -1   3     6301.33     6179.43    149.80 o 
  -4  -1   3    16586.83    15894.87    365.11 o 
  -3  -1   3     1988.93     1924.85     49.58 o 
  -2  -1   3    12659.66    13079.65    424.22 o 
  -1  -1   3     2029.46     1956.24     69.39 o 
   0  -1   3    33609.85    33952.17   1086.90 o 
   1  -1   3     3879.51     4516.62    112.25 o 
   2  -1   3    30990.56    30161.02    549.29 o 
   3  -1   3     4132.71     4265.91     81.14 o 
   4  -1   3      686.92      819.24     47.69 o 
   5  -1   3      122.33       96.38     14.89 o 
   6  -1   3     9817.82     9159.57    314.76 o 
   7  -1   3     2236.97     2346.03    106.50 o 
   8  -1   3     5682.20     5218.21    142.33 o 
  -9   0   3        5.97       37.74     45.45 o 
  -8   0   3      499.30      529.41     56.49 o 
  -7   0   3       31.00       84.91     59.15 o 
  -6   0   3     6854.25     6917.29    169.26 o 
  -5   0   3     1384.68     1530.84     47.09 o 
  -4   0   3     4834.76     4785.34    116.07 o 
  -3   0   3     6339.36     6251.79    146.51 o 
  -2   0   3     3012.46     2657.06     63.96 o 
  -1   0   3     9838.74    10509.79    338.35 o 
   0   0   3       27.34       30.84      5.22 o 
   1   0   3     3759.77     3604.45     68.86 o 
   2   0   3       23.05       53.43     10.91 o 
   3   0   3     5175.84     5375.01    102.77 o 
   4   0   3      473.54      496.27     24.97 o 
   5   0   3     4890.88     5021.48    116.77 o 
   6   0   3      148.36      137.36     34.61 o 
   7   0   3      121.40      144.95     28.60 o 
   8   0   3      138.93      145.55     32.49 o 
  -9   1   3     2565.83     2559.48    128.38 o 
  -8   1   3       36.90       32.44     24.81 o 
  -7   1   3      513.57      543.87     36.39 o 
  -6   1   3     3033.88     2871.92     79.73 o 
  -5   1   3     7211.35     6904.53    166.39 o 
  -4   1   3     6060.37     6029.88    144.26 o 
  -3   1   3    28144.45    27249.94    875.33 o 
  -2   1   3     1776.68     1600.68     51.21 o 
  -1   1   3    10786.62    12126.37    222.37 o 
   0   1   3     3161.88     3385.30     79.72 o 
   1   1   3     1090.30     1106.08     39.86 o 
   2   1   3      294.24      473.23     20.87 o 
   3   1   3     5836.26     5391.59    105.10 o 
   4   1   3      106.49      125.12     12.00 o 
   5   1   3      164.89      168.60     17.14 o 
   6   1   3      681.43      654.94     31.33 o 
   7   1   3     2520.90     2467.92     80.53 o 
   8   1   3        8.91        5.51     32.09 o 
  -9   2   3      192.13      178.22     34.99 o 
  -8   2   3      134.64      174.09     29.65 o 
  -7   2   3       91.42       89.39     30.30 o 
  -6   2   3     6992.84     7019.16    240.99 o 
  -5   2   3      336.03      736.01    145.12 o 
  -4   2   3     7747.92     7828.91    202.75 o 
  -3   2   3      813.16      779.69     63.11 o 
  -2   2   3        8.05       34.41      9.33 o 
  -1   2   3      461.68      636.81     77.61 o 
   0   2   3    13478.70    13702.12    316.24 o 
   1   2   3     4078.91     4085.52     79.44 o 
   2   2   3    29695.43    30217.45    550.64 o 
   3   2   3    15284.54    15575.40    349.90 o 
   4   2   3     1998.65     1931.16     41.49 o 
   5   2   3     9601.75     9570.97    180.16 o 
   6   2   3      223.87      238.84     23.93 o 
   7   2   3       38.43       31.12     23.53 o 
   8   2   3      173.38      175.81     37.81 o 
  -9   3   3       40.46       51.30     33.32 o 
  -8   3   3       91.62      102.17     29.06 o 
  -7   3   3      970.41      954.88     62.12 o 
  -5   3   3      559.70      880.85     59.05 o 
  -4   3   3      343.24      385.56     33.77 o 
  -3   3   3     3074.79     3476.54     71.21 o 
  -2   3   3       17.06       20.83     14.37 o 
  -1   3   3     5022.72     4865.09    115.96 o 
   0   3   3      862.72      829.27     39.65 o 
   1   3   3      734.51      658.99     22.41 o 
   2   3   3       19.44       17.65     14.72 o 
   3   3   3     6900.29     6913.13    134.41 o 
   4   3   3     1465.06     1589.13     54.29 o 
   5   3   3     8728.08     8890.15    152.01 o 
   6   3   3     7114.83     7161.64    142.43 o 
   7   3   3     3032.99     3102.04     76.49 o 
  -8   4   3      144.39      137.84     41.49 o 
  -7   4   3     3791.73     3592.08    141.92 o 
  -6   4   3     1781.44     1830.93     84.93 o 
  -5   4   3     2808.17     2858.72     82.49 o 
  -4   4   3      113.98      199.14     45.18 o 
  -3   4   3    12775.56    11966.29    223.92 o 
  -2   4   3     5819.68     5919.17    115.14 o 
  -1   4   3     4816.95     5243.99    126.89 o 
   0   4   3     2010.30     1825.21     65.75 o 
   1   4   3     2141.38     2197.26     50.82 o 
   2   4   3       11.73       32.60     16.27 o 
   3   4   3     6242.92     5943.48    119.50 o 
   4   4   3     7895.25     7838.20    155.24 o 
   5   4   3     2912.58     3006.48     73.86 o 
   6   4   3     7359.11     7373.48    148.79 o 
   7   4   3      193.47      206.57     41.18 o 
  -8   5   3       85.85      105.60     43.62 o 
  -7   5   3      468.35      464.70     49.59 o 
  -6   5   3     1105.21     1097.60     68.83 o 
  -5   5   3      987.79     1132.64     64.21 o 
  -4   5   3    10813.03    10580.73    201.38 o 
  -3   5   3     1388.61     1443.18     40.29 o 
  -1   5   3      668.50      613.05     35.34 o 
   0   5   3     2906.41     3037.16     84.45 o 
   1   5   3      508.96      529.76     25.11 o 
   2   5   3     1165.25     1127.57     36.38 o 
   3   5   3      990.43      950.62     37.77 o 
   4   5   3       96.31      109.15     23.74 o 
   5   5   3      298.12      290.86     29.56 o 
   6   5   3     1876.36     2096.61    104.96 o 
  -7   6   3      923.35      915.46     71.58 o 
  -6   6   3      290.48      244.00     41.83 o 
  -5   6   3       33.16       47.62     31.10 o 
  -4   6   3     2865.79     2887.03     84.79 o 
  -3   6   3     1174.43     1151.34    105.12 o 
  -2   6   3      129.77      130.17     25.73 o 
  -1   6   3     2956.95     2820.04     82.61 o 
   0   6   3     2503.93     2544.40     78.09 o 
   1   6   3     3341.89     3274.09     74.94 o 
   2   6   3     6478.42     6237.38    157.91 o 
   3   6   3      730.97      787.62     47.00 o 
   4   6   3     2306.41     2382.62    114.11 o 
   5   6   3      179.11      305.90     58.62 o 
  -7   7   3     2948.63     2944.44    131.34 o 
  -6   7   3     1346.84     1539.74     87.18 o 
  -5   7   3       66.51      134.60     38.50 o 
  -4   7   3      157.15      218.19     38.26 o 
  -2   7   3      975.57      993.32     51.68 o 
  -1   7   3     3795.99     3941.30    110.04 o 
   0   7   3     8489.74     8514.49    207.90 o 
   1   7   3     1851.33     1824.42     69.02 o 
   2   7   3     3289.44     3181.40     97.84 o 
   3   7   3     1022.34      972.03     57.37 o 
   4   7   3       73.35      122.41     40.32 o 
  -5   8   3     1373.26     1346.89     83.17 o 
  -3   8   3     2864.71     1180.34     73.45 o 
  -2   8   3       94.35       83.48     33.43 o 
  -1   8   3      301.08      298.81     38.57 o 
   0   8   3     2651.98     2549.80     86.12 o 
   1   8   3     3902.42     4080.63    119.21 o 
   2   8   3     6912.36     6842.94    178.65 o 
   3   8   3     8942.08     8689.28    220.60 o 
  -2   9   3      599.83      728.02     52.19 o 
  -1   9   3       87.24      157.41     42.31 o 
   0   9   3      136.00      161.34     42.26 o 
   1   9   3      184.50      325.84     47.41 o 
  -2  -9   4     1403.67     1315.98     69.78 o 
  -1  -9   4      835.98      989.46     58.59 o 
   0  -9   4        6.07       15.66     51.28 o 
   2  -9   4      549.89      599.80     53.59 o 
   3  -9   4     2090.33     2215.67    106.69 o 
  -4  -8   4     1246.70     1617.92    116.87 o 
  -3  -8   4      769.99      700.42     78.62 o 
  -2  -8   4       26.30        0.72     51.08 o 
  -1  -8   4     1029.13     1040.36     85.06 o 
   0  -8   4     3480.69     3579.76    126.55 o 
   1  -8   4      914.07      861.41     44.88 o 
   2  -8   4     6115.58     6399.56    227.99 o 
   3  -8   4      892.64      889.81     65.96 o 
   4  -8   4      603.70      649.21     57.54 o 
   5  -8   4      455.93      488.12     57.07 o 
  -5  -7   4      225.01      230.97     65.19 o 
  -4  -7   4      131.09      148.52     58.01 o 
  -3  -7   4       47.93      100.37     52.27 o 
  -2  -7   4      115.94       95.02     43.79 o 
  -1  -7   4        3.15       68.38     42.09 o 
   0  -7   4     1189.82     1288.84     79.57 o 
   1  -7   4      183.43      182.32     52.01 o 
   2  -7   4     1187.07     1120.34     45.80 o 
   3  -7   4     2068.56     2084.60     95.51 o 
   4  -7   4      256.36      268.03     40.99 o 
   5  -7   4     3776.82     3729.52    151.77 o 
   6  -7   4      140.86      158.19     45.84 o 
  -6  -6   4      635.12      683.33     75.22 o 
  -5  -6   4      327.77      309.27     59.58 o 
  -4  -6   4     1182.53     1176.28     84.75 o 
  -3  -6   4     9234.55     9745.35    342.14 o 
  -2  -6   4      795.39      785.36     67.35 o 
  -1  -6   4     4940.62     4988.51    189.90 o 
   0  -6   4       50.91       69.48     18.54 o 
   1  -6   4     2319.00     2577.96    100.11 o 
   2  -6   4     1611.45     1578.90     49.81 o 
   3  -6   4    12461.88    14046.93    467.24 o 
   4  -6   4     4681.50     4631.96    173.54 o 
   5  -6   4     7317.79     6949.78    249.00 o 
   6  -6   4     3553.98     3758.57    153.13 o 
   7  -6   4        2.31       16.18     41.98 o 
  -7  -5   4     1466.01     1681.40    109.10 o 
  -6  -5   4     1226.25     1233.38     89.40 o 
  -5  -5   4      657.05      555.64     58.27 o 
  -4  -5   4     4210.31     4475.54    171.94 o 
  -3  -5   4       32.24       10.38     34.60 o 
  -2  -5   4     1282.70     1408.73     73.84 o 
  -1  -5   4      108.04      151.42     33.48 o 
   0  -5   4     3318.36     3420.01     89.81 o 
   1  -5   4      188.50      228.40     27.93 o 
   2  -5   4     1786.29     1956.54     81.46 o 
   3  -5   4        3.87       38.64     23.68 o 
   4  -5   4      291.02      279.34     34.83 o 
   5  -5   4      122.49      188.75     36.62 o 
   6  -5   4     4918.20     4624.59    178.29 o 
   7  -5   4      695.21      785.90     68.69 o 
   8  -5   4     1524.35     1446.38     94.35 o 
  -8  -4   4        9.13      -13.75     57.27 o 
  -7  -4   4      626.63      712.75     66.60 o 
  -6  -4   4     3394.51     3306.38    139.18 o 
  -5  -4   4      244.10      235.63     38.83 o 
  -4  -4   4     1447.46     1386.25     74.66 o 
  -3  -4   4      351.96      449.37     41.29 o 
  -2  -4   4     1006.36      941.77     54.25 o 
  -1  -4   4     4705.03     5038.32    123.10 o 
   0  -4   4      678.64      735.73     29.37 o 
   1  -4   4     5946.84     6122.82    148.96 o 
   2  -4   4     1724.19     1798.75     73.82 o 
   3  -4   4       78.77       36.52     20.98 o 
   4  -4   4     4533.10     5039.10    180.92 o 
   5  -4   4      232.19      284.05     37.04 o 
   6  -4   4      122.53      139.37     37.36 o 
   7  -4   4      167.92      224.02     45.83 o 
   8  -4   4     1409.02     1404.41     91.78 o 
  -8  -3   4      256.31      239.90     59.17 o 
  -7  -3   4     5197.36     5207.35    201.33 o 
  -6  -3   4      471.31      477.60     52.86 o 
  -5  -3   4       69.77       86.08     34.49 o 
  -4  -3   4     2711.83     2643.05    101.00 o 
  -3  -3   4    23185.94    22400.67    726.41 o 
  -2  -3   4     8069.50     7945.64    267.35 o 
  -1  -3   4    27759.15    28646.52    651.39 o 
   0  -3   4    20286.37    21013.05    480.52 o 
   1  -3   4     4192.32     4140.28    102.62 o 
   2  -3   4    10391.61    10471.52    345.45 o 
   3  -3   4       21.58       22.07     18.74 o 
   4  -3   4      154.12      214.93     28.46 o 
   5  -3   4     1097.40     1154.49     65.39 o 
   6  -3   4     3937.56     3875.37    150.93 o 
   7  -3   4       29.37       -2.44     37.87 o 
   8  -3   4     2650.72     2580.28    123.40 o 
  -8  -2   4       43.61       12.61     48.50 o 
  -7  -2   4     1272.65     1195.18     76.58 o 
  -6  -2   4     1184.82     1117.75     71.50 o 
  -5  -2   4     1187.32     1290.74     41.74 o 
  -4  -2   4    16234.54    16267.00    373.43 o 
  -3  -2   4      303.17      303.74     26.20 o 
  -2  -2   4      517.35      403.35     28.69 o 
  -1  -2   4     1387.64     1434.26     59.23 o 
   0  -2   4    43862.11    44586.55   1009.40 o 
   1  -2   4    19263.17    19177.75    619.72 o 
   2  -2   4    40668.41    43537.66   1031.75 o 
   3  -2   4    27271.15    27177.67    879.61 o 
   4  -2   4     6344.67     5954.14    207.98 o 
   5  -2   4     7338.20     7506.68    260.55 o 
   6  -2   4     1220.41     1170.34     69.70 o 
   7  -2   4      596.33      601.65     55.03 o 
   8  -2   4     3136.86     2951.47    132.80 o 
  -9  -1   4      535.24      487.07     68.57 o 
  -8  -1   4      357.76      361.00     57.52 o 
  -7  -1   4      428.36      459.52     49.73 o 
  -6  -1   4     4645.82     4691.13    119.48 o 
  -5  -1   4      323.47      342.88     22.83 o 
  -4  -1   4      987.79      990.79     31.95 o 
  -3  -1   4       43.65       54.97      7.20 o 
  -2  -1   4    15395.94    14146.03    457.86 o 
  -1  -1   4     1436.22     1233.22     48.96 o 
   0  -1   4    23687.78    23089.89    742.23 o 
   1  -1   4    11401.29    11835.20    284.40 o 
   2  -1   4     4307.07     4013.66    103.78 o 
   3  -1   4     8432.69     7946.28    148.27 o 
   4  -1   4       93.09      167.70     26.67 o 
   5  -1   4     2630.09     2653.07     67.39 o 
   6  -1   4       85.67      108.55     34.87 o 
   7  -1   4      464.21      541.54     53.03 o 
   8  -1   4      435.19      394.45     54.80 o 
  -9   0   4     1788.70     1966.08    112.99 o 
  -8   0   4     1191.00     1161.01     78.29 o 
  -7   0   4     3401.68     3400.74     94.35 o 
  -6   0   4      700.03      720.45     34.39 o 
  -5   0   4      726.87      685.89     30.17 o 
  -4   0   4     2380.57     2342.77     61.59 o 
  -3   0   4     2474.16     3040.03    199.49 o 
  -2   0   4      365.44      277.36     19.44 o 
  -1   0   4     2859.55     3226.50    108.24 o 
   0   0   4     1102.89     1427.62     47.77 o 
   1   0   4     7107.04     6006.71    136.46 o 
   2   0   4      424.76      400.75     23.21 o 
   3   0   4     7734.19     7418.85    140.42 o 
   4   0   4     4705.48     4741.70     93.77 o 
   5   0   4      600.51      614.31     52.44 o 
   6   0   4     2455.27     2474.00     68.62 o 
   7   0   4      163.57      194.93     38.39 o 
   8   0   4      148.60      154.83     35.84 o 
  -9   1   4        7.43       32.14     44.25 o 
  -8   1   4     1402.97     1310.08     54.55 o 
  -7   1   4      480.77      487.17     30.98 o 
  -6   1   4     2789.10     2845.74     78.84 o 
  -5   1   4     1781.66     1726.96     51.40 o 
  -4   1   4    36675.28    36286.24    823.46 o 
  -3   1   4    11943.85    11059.81    254.74 o 
  -2   1   4    33225.82    31418.10    596.49 o 
  -1   1   4    57601.20    57373.34   1374.88 o 
   1   1   4     5290.10     4763.05    111.03 o 
   2   1   4     2137.77     2334.35     59.96 o 
   3   1   4    13166.55    13324.55    247.88 o 
   4   1   4     3910.41     4009.76     82.87 o 
   5   1   4    10086.26     9885.36    164.89 o 
   6   1   4      492.99      522.29     26.80 o 
   7   1   4      766.54      823.34     51.97 o 
   8   1   4      213.77      223.20     38.98 o 
  -9   2   4      456.21      430.83     39.53 o 
  -8   2   4        9.48       19.10     25.79 o 
  -7   2   4      136.58      151.86     41.00 o 
  -6   2   4     4025.20     3838.22     86.16 o 
  -5   2   4     3841.83     3979.88    107.34 o 
  -4   2   4    10492.20    10041.47    250.47 o 
  -3   2   4    15830.67     6942.02    258.20 o 
  -2   2   4    10122.06    11471.81    213.91 o 
  -1   2   4    31632.38    28210.68    625.33 o 
   0   2   4     1765.32     1492.16     42.28 o 
   1   2   4     2092.20     2104.72     44.87 o 
   2   2   4     3604.24     3291.48     67.43 o 
   3   2   4      639.92      749.39    137.44 o 
   4   2   4       49.92       43.91     11.97 o 
   5   2   4     3109.10     3195.49     63.32 o 
   6   2   4     3555.68     3530.75     88.36 o 
   7   2   4      510.73      559.15     33.47 o 
   8   2   4     3119.65     3247.92    105.01 o 
  -9   3   4     3840.28     3703.02    109.97 o 
  -8   3   4     1303.15     1335.50     57.67 o 
  -7   3   4     5081.97     5012.38    131.69 o 
  -6   3   4       27.17       61.73     21.87 o 
  -5   3   4      723.69      671.54     35.90 o 
  -4   3   4     1651.21     1523.07     65.18 o 
  -3   3   4    37880.12    39232.98    835.73 o 
  -2   3   4     9068.47     7871.54    182.02 o 
  -1   3   4    31079.22    28851.91    637.47 o 
   0   3   4    48269.14    48243.79   1064.76 o 
   1   3   4     5816.31     5966.20    115.22 o 
   2   3   4     5835.70     5506.46    108.14 o 
   3   3   4      631.67      652.15     44.41 o 
   4   3   4     3220.45     3140.72     70.81 o 
   5   3   4     1687.92     1699.58     50.88 o 
   6   3   4     7113.85     6944.23    139.73 o 
   7   3   4     1760.23     1810.04     58.22 o 
  -8   4   4     1996.71     1935.52     97.29 o 
  -7   4   4      781.02      832.42     63.01 o 
  -5   4   4     1415.52     1220.76     62.86 o 
  -4   4   4        9.48       32.49     32.65 o 
  -3   4   4      252.80      221.20     19.66 o 
  -2   4   4      162.83      205.12     30.80 o 
  -1   4   4      533.96      858.88     37.29 o 
   0   4   4     2700.59     2333.15     71.20 o 
   1   4   4      270.72      291.24     16.95 o 
   2   4   4     2935.65     3327.35     72.21 o 
   3   4   4     6642.72     6680.71    133.23 o 
   4   4   4      370.31      375.77     25.75 o 
   5   4   4     3085.47     3004.44     65.09 o 
   6   4   4      157.40      172.63     35.17 o 
   7   4   4        5.96       49.14     51.01 o 
  -8   5   4        1.72       57.07     40.17 o 
  -7   5   4     2160.12     2141.57    101.54 o 
  -6   5   4      664.01      653.98     57.00 o 
  -5   5   4     2542.21     2723.37     81.71 o 
  -4   5   4      495.85      529.79     30.70 o 
  -3   5   4      295.15      241.22     17.91 o 
  -2   5   4     6867.27     7249.39    173.49 o 
  -1   5   4      620.59      653.61     37.70 o 
   0   5   4      718.08      765.42     51.18 o 
   1   5   4       66.76      111.23     16.79 o 
   2   5   4     2438.01     2388.07     58.84 o 
   3   5   4        0.51        1.35     19.13 o 
   4   5   4      799.32      781.33     46.46 o 
   5   5   4       70.88       83.63     34.07 o 
   6   5   4       39.44       52.25     53.22 o 
  -7   6   4     7074.94     6840.21    248.51 o 
  -6   6   4     8229.40     8704.97    303.99 o 
  -5   6   4     7738.98     7763.02    271.98 o 
  -4   6   4     9449.21     9131.75    178.88 o 
  -3   6   4      382.00      670.12     63.86 o 
  -2   6   4       35.43      100.97     64.73 o 
  -1   6   4     1455.37     1480.49     67.45 o 
   0   6   4     6489.23     6072.48    153.34 o 
   1   6   4     1307.67     1345.15     56.71 o 
   2   6   4     5911.74     5852.22    150.59 o 
   3   6   4     1106.16      921.55     51.10 o 
   4   6   4        8.27       -5.11     30.83 o 
   5   6   4       28.08       53.56     38.13 o 
  -7   7   4      145.78      116.62     45.35 o 
  -6   7   4     2167.60     2144.28    105.37 o 
  -5   7   4      753.25      832.83     65.22 o 
  -4   7   4     6774.18     7262.92    280.47 o 
  -3   7   4     5540.25     5664.64    161.82 o 
  -2   7   4     3506.42     3830.92    132.89 o 
  -1   7   4     7359.22     7062.03    177.64 o 
   0   7   4       59.53       42.55     30.94 o 
   1   7   4      144.40      169.02     34.82 o 
   2   7   4      600.93      534.97     44.19 o 
   3   7   4     3031.15     2949.91     95.04 o 
   4   7   4     1070.90      991.33     60.49 o 
  -3   8   4      948.85      965.93     62.48 o 
  -2   8   4       74.65       65.90     37.31 o 
  -1   8   4      557.87      442.77     44.70 o 
   0   8   4        6.02       -5.51     35.19 o 
   1   8   4       58.11      118.81     39.98 o 
   2   8   4      420.50      410.54     71.08 o 
   3   8   4      242.25      277.99     44.89 o 
  -2   9   4       77.63      125.25     42.54 o 
  -1   9   4      136.88      212.93     44.94 o 
   0   9   4     2734.03     2678.97     96.20 o 
  -2  -9   5     2036.80     2650.66    142.48 o 
  -1  -9   5      465.11      532.12     86.29 o 
   0  -9   5       40.94       62.73     51.93 o 
   2  -9   5     1254.74     1202.79     74.66 o 
   3  -9   5     1112.44     1018.55     74.08 o 
  -4  -8   5     4160.80     5166.75    223.69 o 
  -3  -8   5     2459.25     2690.74    142.81 o 
  -2  -8   5      410.67      390.98     65.57 o 
  -1  -8   5     1009.83     1225.99     92.35 o 
   0  -8   5      486.06      431.33     61.90 o 
   1  -8   5       98.98      124.07     26.17 o 
   2  -8   5      635.66      730.35     58.13 o 
   3  -8   5     1494.42     1536.55     84.00 o 
   4  -8   5      228.17      241.07     44.94 o 
   5  -8   5     2351.45     2346.90    114.66 o 
  -5  -7   5      408.95      514.02     73.99 o 
  -4  -7   5     2983.21     3092.45    148.79 o 
  -3  -7   5     8130.88     8709.90    318.25 o 
  -2  -7   5     5797.55     5805.58    225.37 o 
  -1  -7   5    12733.28    12666.50    435.29 o 
   0  -7   5     3618.48     3748.07    103.83 o 
   1  -7   5     1561.81     1565.49     73.57 o 
   2  -7   5       94.98      152.45     32.30 o 
   3  -7   5     4319.37     4513.52    169.19 o 
   4  -7   5     3302.94     3393.71    138.04 o 
   5  -7   5     4270.64     4534.24    177.73 o 
   6  -7   5     5956.65     5635.36    215.29 o 
  -6  -6   5      719.35      797.99     80.40 o 
  -5  -6   5     1960.20     2109.70    115.27 o 
  -4  -6   5      163.42      113.75     44.32 o 
  -3  -6   5     1323.21     1489.45     85.91 o 
  -2  -6   5      340.69      282.01     45.13 o 
  -1  -6   5       18.20       27.34     34.86 o 
   0  -6   5     1195.14     1052.64     42.26 o 
   1  -6   5      467.63      448.02     35.21 o 
   2  -6   5      843.88      860.73     53.78 o 
   3  -6   5      493.81      534.11     44.30 o 
   4  -6   5        5.13        2.77     30.31 o 
   6  -6   5      938.09      975.41     73.65 o 
   7  -6   5       47.02       54.14     44.04 o 
  -7  -5   5      464.78      506.19     70.13 o 
  -6  -5   5      273.62      262.92     57.38 o 
  -5  -5   5      456.97      441.10     56.69 o 
  -4  -5   5        4.67       37.23     35.64 o 
  -3  -5   5      347.66      282.73     44.50 o 
  -2  -5   5      204.37      306.45     43.30 o 
  -1  -5   5      731.41      753.32     32.27 o 
   0  -5   5     4693.54     4721.58    119.33 o 
   1  -5   5       33.73       49.74     19.15 o 
   2  -5   5       14.42       36.43     21.37 o 
   3  -5   5      213.01      263.91     32.17 o 
   4  -5   5     2121.31     2167.74     95.76 o 
   5  -5   5       14.64       17.13     31.81 o 
   6  -5   5      143.92      196.08     42.62 o 
   7  -5   5      819.41      969.04     77.19 o 
  -8  -4   5     5089.35     4685.47    195.50 o 
  -7  -4   5    11205.91    10791.70    379.57 o 
  -6  -4   5     4433.49     4558.17    180.10 o 
  -5  -4   5     7866.58     7725.47    273.37 o 
  -4  -4   5     4294.88     4476.14    169.12 o 
  -3  -4   5     1285.98     1376.41     69.71 o 
  -2  -4   5       23.78        9.96     23.86 o 
  -1  -4   5    12694.00    12930.09    300.55 o 
   0  -4   5    18411.99    18813.88    433.46 o 
   1  -4   5     9103.85     9451.77    298.31 o 
   2  -4   5    11974.43    11976.08    395.34 o 
   3  -4   5      318.56      445.06     35.51 o 
   4  -4   5      221.62      201.26     31.41 o 
   5  -4   5      539.98      492.65     45.17 o 
   6  -4   5     3421.80     3246.48    135.49 o 
   7  -4   5      286.93      271.46     48.88 o 
   8  -4   5     2003.91     1859.52    105.00 o 
  -8  -3   5       25.20       37.93     47.62 o 
  -7  -3   5     3157.92     3169.56    140.98 o 
  -6  -3   5     8414.32     8404.28    295.45 o 
  -5  -3   5      851.66      763.41     58.84 o 
  -4  -3   5     9251.44     8857.26    300.62 o 
  -3  -3   5     2164.31     2159.71     88.45 o 
  -2  -3   5     2981.67     2715.83    104.12 o 
  -1  -3   5     1594.61     1822.30     49.06 o 
   0  -3   5     4207.85     4368.93    107.64 o 
   2  -3   5    14076.06    13622.29    446.54 o 
   3  -3   5     9546.42    10147.79    338.89 o 
   4  -3   5     2103.66     2144.70     91.55 o 
   5  -3   5    10293.29     9820.39    335.34 o 
   6  -3   5      735.11      830.98     64.76 o 
   7  -3   5      165.04      213.79     45.60 o 
   8  -3   5       38.98       -3.77     45.15 o 
  -8  -2   5      480.26      594.58     62.39 o 
  -7  -2   5     1630.00     1572.49     90.78 o 
  -6  -2   5    11993.47    11486.82    391.18 o 
  -5  -2   5     5014.01     5024.05    182.75 o 
  -4  -2   5    14517.67    14072.99    463.45 o 
  -3  -2   5     5967.23     5753.69    196.84 o 
  -2  -2   5      434.96      440.65     31.42 o 
  -1  -2   5     2670.14     2883.45     71.03 o 
   0  -2   5    12845.18    12425.36    286.74 o 
   1  -2   5     1021.66      871.90     40.94 o 
   2  -2   5     1554.84     1613.48     46.97 o 
   3  -2   5    11380.19    10643.42    257.40 o 
   4  -2   5      106.93      158.40     27.96 o 
   5  -2   5     2261.82     2324.78    102.09 o 
   6  -2   5      288.91      365.15     44.67 o 
   7  -2   5       94.72      154.30     42.74 o 
   8  -2   5     1010.94      810.46     74.31 o 
  -9  -1   5      122.21       90.50     50.05 o 
  -8  -1   5     1241.58     1280.17     82.23 o 
  -7  -1   5     1808.59     1706.70     91.51 o 
  -6  -1   5      825.55      880.56     36.90 o 
  -5  -1   5      437.60      437.81     24.75 o 
  -4  -1   5     3905.15     4068.13     99.27 o 
  -3  -1   5     3354.62     3643.52     87.67 o 
  -1  -1   5    10318.09    10140.87    330.65 o 
   0  -1   5    12845.56     7931.62    261.75 o 
   1  -1   5     1551.15     2091.97     89.18 o 
   2  -1   5    12347.99    12101.69    222.78 o 
   3  -1   5       37.87       25.93      9.63 o 
   4  -1   5       26.47       62.36     14.49 o 
   5  -1   5       94.35      114.82     24.71 o 
   6  -1   5     6696.34     6852.54    246.65 o 
   7  -1   5     1520.27     1495.52     87.49 o 
   8  -1   5     3369.71     3144.60    140.22 o 
  -9   0   5      102.77      141.84     51.08 o 
  -8   0   5     4683.00     4787.08    188.30 o 
  -7   0   5      553.73      605.89     36.54 o 
  -6   0   5       32.36       56.29     30.95 o 
  -5   0   5     1787.67     1853.80     65.75 o 
  -4   0   5     5796.68     5962.48    142.12 o 
  -3   0   5     1450.15     1410.71     38.67 o 
  -2   0   5     4684.89     4468.54    149.86 o 
  -1   0   5    20135.31    19773.34    633.80 o 
   0   0   5       29.01       26.45      7.44 o 
   1   0   5     5570.26     4607.58    108.18 o 
   2   0   5     3551.14     3893.79    124.92 o 
   3   0   5     4680.88     4667.45     92.24 o 
   4   0   5      775.07      828.61     27.78 o 
   5   0   5    10179.72    10143.62    192.86 o 
   6   0   5      871.96      931.82     68.69 o 
   7   0   5      713.68      733.15     62.57 o 
   8   0   5      181.23      212.79     43.82 o 
  -9   1   5     3548.34     3507.37    154.13 o 
  -8   1   5      816.71      859.95     46.38 o 
  -7   1   5     4697.76     4627.95    121.44 o 
  -6   1   5      969.57      964.06     72.12 o 
  -5   1   5      295.77      294.77     20.04 o 
  -4   1   5     4077.04     4250.71    109.78 o 
  -3   1   5    21843.51    21293.59    484.65 o 
  -2   1   5      405.69      313.01     20.23 o 
  -1   1   5     9586.61     9967.63    185.32 o 
   0   1   5     1041.33     1141.04     74.21 o 
   1   1   5       51.99       57.72     15.16 o 
   3   1   5    11980.07    11456.24    215.21 o 
   4   1   5        3.09       18.61     14.36 o 
   5   1   5      997.55      972.44     35.18 o 
   6   1   5     1034.79     1006.13     39.00 o 
   7   1   5      509.30      502.17     68.94 o 
   8   1   5      160.77      193.36     39.93 o 
  -9   2   5     2606.90     2738.91    133.94 o 
  -8   2   5      521.84      588.38     45.33 o 
  -7   2   5    10760.23    10671.75    216.60 o 
  -6   2   5     3074.56     3143.73     73.90 o 
  -5   2   5     2963.59     2939.45     68.20 o 
  -4   2   5    11967.52    12241.00    283.84 o 
  -3   2   5       82.06       72.90     11.32 o 
  -2   2   5      498.05      423.44     20.55 o 
  -1   2   5     7878.59     7489.07    141.25 o 
   0   2   5    15172.90    14671.09    329.01 o 
   1   2   5     2360.10     2713.34    147.75 o 
   2   2   5    14727.04    14293.20    264.63 o 
   3   2   5      539.59      630.84     26.03 o 
   4   2   5       61.04       83.41     14.62 o 
   5   2   5        1.55       37.57     16.12 o 
   6   2   5     2890.85     2858.42     69.71 o 
   7   2   5        0.25       17.04     32.76 o 
  -9   3   5      933.02      882.65     72.95 o 
  -8   3   5       28.83       45.42     26.70 o 
  -7   3   5      385.22      353.83     30.32 o 
  -6   3   5     1299.01     1381.90     44.87 o 
  -5   3   5     1250.04     1148.81     68.20 o 
  -4   3   5      854.05      530.70     44.57 o 
  -3   3   5     1515.83     1735.35     43.40 o 
  -2   3   5      454.83      605.41     32.38 o 
  -1   3   5    19746.69    19344.70    447.84 o 
   0   3   5      242.47      192.38     24.72 o 
   1   3   5     7318.36     6682.27    128.25 o 
   2   3   5      649.50      600.61     23.90 o 
   3   3   5      714.51      724.52     29.46 o 
   4   3   5       16.13       27.48     18.01 o 
   5   3   5     8462.05     8330.62    144.77 o 
   6   3   5     2340.23     2225.55     61.53 o 
   7   3   5     1246.24     1303.40     52.59 o 
  -8   4   5      574.73      555.37     60.95 o 
  -7   4   5     2060.29     1933.19     92.48 o 
  -6   4   5     2128.08     2780.11    120.51 o 
  -5   4   5       47.39       94.43     33.93 o 
  -4   4   5      601.49      698.25     36.56 o 
  -3   4   5     9468.09     9237.02    177.27 o 
  -2   4   5      710.75      688.57     50.42 o 
  -1   4   5     8767.89     8701.74    203.57 o 
   0   4   5     3552.13     3497.72     92.76 o 
   1   4   5      329.39      383.44     23.51 o 
   2   4   5     1611.33     1563.73     42.05 o 
   3   4   5     1496.25     1536.11     44.70 o 
   4   4   5      128.74      149.05     22.26 o 
   5   4   5      498.75      549.74     37.53 o 
   6   4   5     2247.91     2438.24     84.50 o 
   7   4   5      179.26      230.06     57.42 o 
  -8   5   5      214.83      209.07     45.05 o 
  -7   5   5     2784.80     2737.62    117.48 o 
  -6   5   5     6433.82     6295.52    225.23 o 
  -5   5   5     1136.95     1208.04     51.51 o 
  -4   5   5     6417.35     6184.86    139.71 o 
  -3   5   5      108.30      137.96     43.39 o 
  -1   5   5      698.84      683.24     40.21 o 
   0   5   5    14385.40    14141.95    326.06 o 
   1   5   5     6130.99     5834.03    146.58 o 
   2   5   5    17630.65    16644.23    381.95 o 
   3   5   5     3180.43     3129.63     93.14 o 
   4   5   5      412.03      426.53     38.96 o 
   5   5   5      182.55      172.29     37.27 o 
   6   5   5     3208.97     3478.22    108.31 o 
  -7   6   5      727.67      675.60     59.01 o 
  -6   6   5      285.70      285.71     43.88 o 
  -5   6   5     1566.43     1620.12     81.88 o 
  -4   6   5      280.18      458.27     61.34 o 
  -3   6   5       51.63       68.97     27.75 o 
  -2   6   5     1229.19     1213.90     53.25 o 
  -1   6   5     1494.93     1427.89     58.09 o 
   0   6   5      206.58      210.28     31.60 o 
   1   6   5      258.74      259.83     33.74 o 
   2   6   5      664.02      643.21     56.16 o 
   3   6   5      536.98      553.67     41.55 o 
   4   6   5      108.06      112.43     37.47 o 
   5   6   5      689.65      767.54     54.65 o 
  -6   7   5       26.13       50.56     39.69 o 
  -5   7   5      245.29      183.85     40.48 o 
  -4   7   5      274.90      229.17     35.16 o 
  -3   7   5      808.46      922.61     53.78 o 
  -2   7   5      379.42      343.98     56.42 o 
  -1   7   5       49.64       58.39     33.68 o 
   0   7   5      128.50       85.35     32.92 o 
   1   7   5      625.68      636.90     45.96 o 
   2   7   5      345.28      337.37     41.22 o 
   3   7   5      369.73      335.56     43.15 o 
   4   7   5      626.20      604.08     51.92 o 
  -3   8   5     3948.23     3927.84    118.69 o 
  -2   8   5     2185.73     2208.97     82.46 o 
  -1   8   5     2078.05     2104.04     80.50 o 
   0   8   5      491.31      437.44     46.13 o 
   1   8   5      427.75      381.95     45.72 o 
   2   8   5     3328.41     3115.18    102.34 o 
  -2   9   5      445.06      487.16     52.43 o 
  -1   9   5     3226.22     3251.09    109.43 o 
  -2  -9   6      736.07      869.88     88.17 o 
  -1  -9   6     1069.50     1004.44     89.19 o 
   0  -9   6      570.15      501.90     60.91 o 
   2  -9   6      669.89      666.53     62.84 o 
   3  -9   6     1198.33     1150.00     77.81 o 
  -4  -8   6       60.96       71.30     67.36 o 
  -3  -8   6      408.02      423.49     74.62 o 
  -2  -8   6      264.89      253.04     63.15 o 
  -1  -8   6     4411.96     4737.91    195.95 o 
   0  -8   6     2204.98     2043.24    115.66 o 
   1  -8   6     1872.86     1976.64     90.09 o 
   2  -8   6     2963.41     2867.31    119.62 o 
   3  -8   6       19.86       42.98     36.36 o 
   4  -8   6      260.25      334.02     48.33 o 
   5  -8   6      144.92      212.77     47.90 o 
  -5  -7   6       70.46       48.56     61.05 o 
  -4  -7   6       35.64       47.83     56.68 o 
  -3  -7   6      692.27      732.59     70.49 o 
  -2  -7   6       53.95      129.72     48.23 o 
  -1  -7   6      131.01      164.26     46.42 o 
   0  -7   6      237.02      224.58     26.40 o 
   1  -7   6      489.62      503.57     46.82 o 
   2  -7   6      934.59      956.02     59.94 o 
   3  -7   6       82.27       76.00     32.29 o 
   4  -7   6      770.38      715.42     63.24 o 
   5  -7   6     2813.65     2674.21    122.27 o 
   6  -7   6      420.26      334.56     54.52 o 
  -6  -6   6      567.41      512.15     68.07 o 
  -5  -6   6       22.11       53.29     53.00 o 
  -4  -6   6     4285.62     4208.87    174.30 o 
  -3  -6   6     5123.91     5185.34    201.66 o 
  -2  -6   6      564.33      653.15     58.43 o 
  -1  -6   6     3842.87     4119.29    166.13 o 
   0  -6   6      144.77      189.29     25.95 o 
   2  -6   6      933.52     1055.55     60.40 o 
   3  -6   6     6083.89     6510.10    229.74 o 
   4  -6   6      610.64      572.67     49.50 o 
   5  -6   6     4370.20     3972.08    158.18 o 
   6  -6   6     2088.65     1761.18     95.31 o 
   7  -6   6      842.72      741.89     68.74 o 
  -7  -5   6     2698.62     2768.22    141.55 o 
  -6  -5   6     1714.21     1675.18    103.53 o 
  -5  -5   6     1821.18     1852.64    101.51 o 
  -4  -5   6     3418.05     3404.34    140.35 o 
  -3  -5   6       49.29       39.13     37.13 o 
  -2  -5   6       38.14       48.32     32.77 o 
  -1  -5   6     7028.37     7018.31    170.58 o 
   0  -5   6     5365.34     5705.02    142.33 o 
   1  -5   6     4972.59     5139.18    131.14 o 
   2  -5   6    11860.40    12204.32    405.08 o 
   3  -5   6        8.40       63.60     26.30 o 
   4  -5   6       40.62       42.35     29.28 o 
   5  -5   6     1973.36     2024.40     96.68 o 
   6  -5   6     6502.12     6446.08    237.38 o 
   7  -5   6     2554.39     2241.86    113.73 o 
  -8  -4   6       27.48       42.35     52.66 o 
  -7  -4   6      262.54      303.85     58.75 o 
  -6  -4   6      719.66      731.30     63.75 o 
  -5  -4   6      487.12      467.75     48.00 o 
  -4  -4   6     1047.54     1055.09     65.31 o 
  -3  -4   6      331.78      329.30     37.76 o 
  -2  -4   6      525.92      484.43     43.56 o 
  -1  -4   6      317.40      349.12     38.81 o 
   0  -4   6     3182.29     3221.72     84.27 o 
   1  -4   6     1044.22     1239.53     57.65 o 
   2  -4   6        3.68       12.65     19.03 o 
   3  -4   6      110.45      134.39     26.47 o 
   4  -4   6      941.90     1012.91     62.22 o 
   5  -4   6      211.91      232.90     38.38 o 
   6  -4   6     1410.17     1417.25     83.58 o 
   7  -4   6       89.08       97.60     45.09 o 
   8  -4   6      214.74      207.51     55.89 o 
  -8  -3   6      717.41      650.64     71.57 o 
  -7  -3   6     1476.37     1290.47     81.93 o 
  -6  -3   6      822.04      780.66     61.45 o 
  -5  -3   6        4.64       -8.64     32.42 o 
  -4  -3   6      835.07      794.32     55.58 o 
  -3  -3   6     5321.37     5095.35    181.78 o 
  -2  -3   6       74.27       98.80     26.69 o 
  -1  -3   6     9467.47    10554.59    245.63 o 
   1  -3   6      107.60      171.34     37.16 o 
   2  -3   6      212.27      264.55     26.10 o 
   3  -3   6     2440.12     2447.16     98.46 o 
   4  -3   6     1354.63     1210.10     65.16 o 
   5  -3   6       13.67       43.77     30.15 o 
   6  -3   6      366.21      381.57     47.06 o 
   7  -3   6     1653.50     1649.15     93.47 o 
   8  -3   6        6.88        2.34     48.19 o 
  -8  -2   6      326.45      346.79     60.36 o 
  -7  -2   6     5548.21     5319.29    203.70 o 
  -6  -2   6     3189.77     3285.56    133.15 o 
  -5  -2   6     5654.13     5492.72    196.71 o 
  -4  -2   6    20987.91    20031.54    652.69 o 
  -3  -2   6     1806.25     1659.89     71.18 o 
  -2  -2   6     5261.85     4998.06    173.29 o 
   0  -2   6     8635.41     8949.79    209.60 o 
   1  -2   6     7055.37     7069.17    236.78 o 
   2  -2   6    38012.95    41911.17   1337.94 o 
   3  -2   6    15368.60    14565.53    351.03 o 
   4  -2   6    16670.46    16335.63    393.03 o 
   5  -2   6     7549.10     7679.80    270.60 o 
   6  -2   6        5.65       51.60     37.27 o 
   7  -2   6      989.21     1036.34     76.57 o 
   8  -2   6      780.10      667.92     67.39 o 
  -9  -1   6      351.60      343.23     63.88 o 
  -8  -1   6      209.51      187.87     47.14 o 
  -7  -1   6      319.93      310.67     48.19 o 
  -6  -1   6     5561.34     5477.76    199.20 o 
  -5  -1   6      658.25      683.96     28.65 o 
  -4  -1   6     5151.80     4865.85    116.96 o 
  -3  -1   6     5071.03     5096.12    175.18 o 
  -2  -1   6      646.95      609.17     33.11 o 
  -1  -1   6     7270.47     6974.94    232.03 o 
   0  -1   6     3534.60     3884.88     95.85 o 
   1  -1   6       43.62       41.79     12.75 o 
   2  -1   6     3287.83     3294.29     66.79 o 
   3  -1   6    10796.95    10464.22    196.03 o 
   4  -1   6     3483.06     3574.81     73.21 o 
   5  -1   6    15382.42    15323.50    513.09 o 
   6  -1   6     5306.53     5057.21    192.21 o 
   7  -1   6     3358.32     3583.54    152.60 o 
   8  -1   6     1685.96     1647.57     99.07 o 
  -9   0   6     1312.58     1285.98     88.76 o 
  -8   0   6      302.07      341.30     51.70 o 
  -7   0   6     4044.89     4035.05    161.08 o 
  -6   0   6     4110.55     4006.50    176.91 o 
  -5   0   6     1522.84     1532.19     46.94 o 
  -4   0   6     7301.03     6784.97    160.31 o 
  -3   0   6    30943.56    31318.70   1003.92 o 
  -2   0   6     2112.22     2093.46     75.83 o 
  -1   0   6    19007.14    18811.32    446.41 o 
   0   0   6     1104.38     1144.40     52.33 o 
   1   0   6     6685.48     6316.18    147.04 o 
   2   0   6     1408.20     1201.49     31.76 o 
   3   0   6    19503.31    18402.99    339.18 o 
   4   0   6     9050.42     8718.92    166.92 o 
   5   0   6    12456.75    12250.14    231.74 o 
   6   0   6     7742.25     7766.39    278.48 o 
   7   0   6      622.65      636.66     62.63 o 
   8   0   6     2829.11     2758.24    192.08 o 
  -9   1   6        5.32       -5.10     50.58 o 
  -8   1   6     2579.42     2597.57    122.40 o 
  -7   1   6      105.75      122.94     23.20 o 
  -6   1   6      249.91      387.96     67.21 o 
  -5   1   6      111.75      152.35     17.55 o 
  -4   1   6     4269.99     4162.49    102.37 o 
  -3   1   6      584.46      713.46     36.93 o 
  -2   1   6     4366.24     4447.05    145.50 o 
  -1   1   6     4986.14     5331.73    127.88 o 
   0   1   6     2403.11     2232.23     60.17 o 
   2   1   6     3160.91     3772.32     93.68 o 
   3   1   6       88.19       80.32     14.87 o 
   4   1   6       40.88       60.30     21.22 o 
   5   1   6     1132.06     1258.54     49.31 o 
   6   1   6     2662.56     2706.44     65.83 o 
   7   1   6      637.00      661.97     57.96 o 
   8   1   6     1745.44     1831.61    141.43 o 
  -9   2   6      225.32      222.60     57.89 o 
  -8   2   6     1168.37     1203.37     95.83 o 
  -7   2   6     2418.26     2411.45     65.08 o 
  -6   2   6       84.48      113.79     19.38 o 
  -5   2   6     5889.57     6014.44    146.66 o 
  -4   2   6      789.49      832.25     28.84 o 
  -3   2   6      782.54      899.71     34.39 o 
  -2   2   6      944.95     1166.78     30.79 o 
  -1   2   6    14904.92    13581.37    251.21 o 
   0   2   6     4837.13     4658.17    114.74 o 
   1   2   6    11956.79    12141.86    225.67 o 
   2   2   6    12513.26    11410.16    213.58 o 
   3   2   6     1028.94     1054.00     79.83 o 
   4   2   6     4379.25     4023.27     75.67 o 
   5   2   6       82.83       88.36     22.13 o 
   6   2   6       10.73       -2.75     20.56 o 
   7   2   6      509.52      522.84     45.26 o 
  -9   3   6     4847.90     4630.98    135.25 o 
  -8   3   6     2308.43     2464.05     80.76 o 
  -7   3   6    14707.40    14053.20    333.07 o 
  -6   3   6     4214.13     4268.91     96.06 o 
  -5   3   6     2630.16     2467.59    109.24 o 
  -4   3   6      311.42      329.41     20.64 o 
  -3   3   6     8711.48     8941.79    210.12 o 
  -2   3   6     8156.64     8433.18    198.87 o 
  -1   3   6    29699.33    27360.38    500.48 o 
   0   3   6    19568.18    19830.64    445.31 o 
   1   3   6     4813.56     4388.32     87.42 o 
   2   3   6    21128.43    20081.02    370.52 o 
   3   3   6       62.25       61.67     18.16 o 
   4   3   6      551.37      584.94     32.59 o 
   5   3   6        0.40       16.17     20.66 o 
   6   3   6     2166.07     1932.32    109.02 o 
   7   3   6       27.05       20.23     36.74 o 
  -8   4   6      276.81      334.49     34.16 o 
  -7   4   6     1922.22     2166.41    180.67 o 
  -6   4   6     3377.26     3418.78    101.54 o 
  -5   4   6     1301.55     1550.60    278.18 o 
  -4   4   6    11962.80    13512.78    698.73 o 
  -3   4   6     1062.57     1367.85     51.98 o 
  -2   4   6      996.15     1112.80     45.16 o 
   0   4   6    13411.50    12379.17    285.26 o 
   1   4   6     5626.47     5467.46    108.70 o 
   2   4   6    16545.44    15249.39    285.32 o 
   3   4   6    14476.19    13436.77    311.73 o 
   4   4   6     5942.30     5755.58    148.11 o 
   5   4   6     5478.49     5303.47    117.01 o 
   6   4   6      282.77      311.98     34.77 o 
  -8   5   6      754.66      832.25     52.04 o 
  -7   5   6       28.19       58.29     35.74 o 
  -6   5   6     3281.03     3283.19    132.13 o 
  -5   5   6       45.15       45.85     33.99 o 
  -4   5   6        8.40       28.52     27.50 o 
  -3   5   6       96.40       87.42     28.18 o 
  -2   5   6     3501.00     3661.25    139.92 o 
  -1   5   6       33.69       46.32     23.05 o 
   0   5   6     2589.65     2333.97     73.07 o 
   1   5   6      841.38      754.16     46.56 o 
   2   5   6       54.07      160.21     30.12 o 
   3   5   6     2488.05     2322.02     78.29 o 
   4   5   6      229.14      229.87     34.30 o 
   5   5   6      739.05      743.04     50.62 o 
   6   5   6      666.03      643.04     44.49 o 
  -7   6   6     2367.86     2129.10    105.67 o 
  -6   6   6      409.80      471.52     49.32 o 
  -5   6   6      748.10      744.72     46.99 o 
  -4   6   6     2294.33     2023.25     80.88 o 
  -3   6   6      260.14      322.20     36.32 o 
  -2   6   6      447.95      462.88     38.28 o 
  -1   6   6      264.04      299.59     34.20 o 
   0   6   6      733.86      752.31     45.59 o 
   1   6   6      254.25      278.55     35.64 o 
   2   6   6      724.18      717.00     45.85 o 
   3   6   6      546.51      510.50     43.53 o 
   4   6   6      281.64      346.12     44.46 o 
   5   6   6       94.65      144.72     44.09 o 
  -6   7   6      660.65      625.17     57.88 o 
  -4   7   6     6223.78     6167.07    161.72 o 
  -3   7   6     5418.95     5490.92    148.79 o 
  -2   7   6     8401.82     8245.53    206.00 o 
  -1   7   6     7343.56     7306.11    185.90 o 
   0   7   6      843.80      860.16     52.70 o 
   1   7   6     1334.46     1249.47     62.59 o 
   2   7   6      544.54      542.46     47.32 o 
   3   7   6     3147.26     3104.77    101.86 o 
  -3   8   6     2179.31     2277.58     87.78 o 
  -2   8   6      264.73      299.80     50.84 o 
  -1   8   6     2298.22     2400.71     88.25 o 
   0   8   6      749.92      787.08     55.18 o 
   1   8   6      127.55      112.28     42.03 o 
   2   8   6     1128.65     1146.43     64.94 o 
  -1  -9   7       63.28      121.36     64.77 o 
   0  -9   7       23.44       69.96     56.47 o 
   2  -9   7      187.26      193.78     42.26 o 
  -4  -8   7      734.77      785.38     89.43 o 
  -3  -8   7       66.98       35.54     55.35 o 
  -2  -8   7      337.66      422.01     64.25 o 
  -1  -8   7      770.13      820.99     78.39 o 
   0  -8   7      164.46      127.37     58.47 o 
   1  -8   7     2420.21       35.07     11.57 o 
   2  -8   7      182.31      196.81     38.44 o 
   3  -8   7      299.61      514.26     51.16 o 
   4  -8   7      606.06      690.30     60.50 o 
  -5  -7   7       70.76      119.34     57.77 o 
  -4  -7   7     1629.69     1908.45    116.18 o 
  -3  -7   7     6022.67     5892.46    230.37 o 
  -2  -7   7     5196.81     5599.04    221.39 o 
  -1  -7   7    16932.49    18752.45    631.21 o 
   0  -7   7     5667.41     5414.89    141.49 o 
   1  -7   7     3632.06     2213.85     90.53 o 
   2  -7   7     2664.18     2569.99    107.54 o 
   3  -7   7       17.67       31.91     32.10 o 
   4  -7   7        4.31       26.80     36.77 o 
   5  -7   7     2881.94     2459.01    116.65 o 
   6  -7   7      646.15      562.51     62.52 o 
  -6  -6   7      366.42      298.06     66.99 o 
  -5  -6   7      498.46      461.85     61.49 o 
  -4  -6   7      253.72      260.82     51.72 o 
  -3  -6   7      740.82      818.00     69.01 o 
  -2  -6   7       29.50       11.95     44.08 o 
  -1  -6   7     3387.97     3511.78     95.65 o 
   0  -6   7     8304.92     8649.91    210.94 o 
   1  -6   7     4960.84     4586.76    376.10 o 
   2  -6   7    14948.69    15769.50    520.80 o 
   3  -6   7     3412.20     3234.73    128.63 o 
   4  -6   7     3713.02     3695.08    146.79 o 
   5  -6   7     1923.91     1934.00     98.58 o 
   6  -6   7      283.75      269.87     49.72 o 
  -7  -5   7     1255.28     1390.87    105.74 o 
  -6  -5   7      926.34      965.65     85.76 o 
  -5  -5   7       42.26      -33.08     40.47 o 
  -4  -5   7      660.99      640.58     56.79 o 
  -3  -5   7     2193.51     2256.43    107.10 o 
  -2  -5   7     5068.28     4907.00    185.45 o 
  -1  -5   7     2188.73     2021.80     65.40 o 
   0  -5   7    10556.52    11288.30    267.24 o 
   1  -5   7     1931.07     1754.97     58.05 o 
   2  -5   7     3805.86     3988.03    146.30 o 
   3  -5   7     1795.36     1756.69     81.53 o 
   4  -5   7      113.22      138.79     33.78 o 
   5  -5   7     1452.48     1392.08     80.19 o 
   6  -5   7      257.75      248.56     48.03 o 
   7  -5   7      216.26      124.18     48.93 o 
  -7  -4   7     4083.84     4025.51    171.20 o 
  -6  -4   7      811.84      803.99     72.06 o 
  -5  -4   7     3569.66     3636.18    149.13 o 
  -4  -4   7      858.55      836.12     60.21 o 
  -3  -4   7      174.87      205.55     38.11 o 
  -2  -4   7      142.06       60.46     29.52 o 
  -1  -4   7     3400.78     3668.52     93.77 o 
   0  -4   7       26.69       63.52     19.91 o 
   1  -4   7       55.82       41.28     15.59 o 
   3  -4   7     4540.66     4504.39    163.98 o 
   4  -4   7      333.85      322.16     38.11 o 
   5  -4   7     2097.48     2009.71     96.32 o 
   6  -4   7     2584.12     2381.70    111.92 o 
   7  -4   7      328.97      263.96     52.29 o 
  -8  -3   7      434.36      622.97     71.07 o 
  -7  -3   7      704.33      624.25     63.57 o 
  -6  -3   7      601.58      594.92     53.38 o 
  -5  -3   7     5457.72     5066.37    186.16 o 
  -4  -3   7    13611.46    12904.79    430.48 o 
  -3  -3   7     7433.54     7291.93    251.10 o 
  -2  -3   7    24511.53    23708.16    769.67 o 
  -1  -3   7     9072.65     9220.45    216.23 o 
   0  -3   7      373.69      418.52     42.65 o 
   1  -3   7     1841.09     2280.86    155.04 o 
   2  -3   7     7122.83     7361.60    182.53 o 
   3  -3   7     2143.93     2344.95     66.62 o 
   4  -3   7     3644.95     3619.19    140.71 o 
   5  -3   7     5109.95     5003.03    187.28 o 
   6  -3   7        3.26       62.93     38.74 o 
   7  -3   7      655.52      701.16     65.29 o 
   8  -3   7      962.14      663.04     70.99 o 
  -8  -2   7       95.35      102.03     46.55 o 
  -7  -2   7      367.92      365.79     52.27 o 
  -6  -2   7     6683.44     6825.17    244.78 o 
  -5  -2   7     4256.98     4088.35    153.12 o 
  -4  -2   7    16531.51    15270.42    502.14 o 
  -3  -2   7     8211.26     7648.15    258.68 o 
  -2  -2   7     6486.48     6042.80    206.75 o 
  -1  -2   7     9253.60     9007.65    210.59 o 
   0  -2   7      119.47      116.02     13.25 o 
   1  -2   7     1413.88     1455.03     45.81 o 
   2  -2   7       76.07      103.47     23.15 o 
   3  -2   7     1552.42     1628.93    106.30 o 
   5  -2   7     1271.69     1443.17     80.60 o 
   6  -2   7       28.46       52.98     40.21 o 
   7  -2   7      330.67      370.73     55.53 o 
   8  -2   7      609.75      613.67     68.78 o 
  -9  -1   7     1526.32     1458.22     95.83 o 
  -8  -1   7      661.55      708.85     63.67 o 
  -7  -1   7     3469.79     3593.62    145.96 o 
  -6  -1   7       45.27       44.87     30.96 o 
  -5  -1   7      117.83      179.11     14.78 o 
  -4  -1   7     2769.73     2667.95    102.60 o 
  -3  -1   7    15762.28    14512.61    473.44 o 
  -2  -1   7     8463.50     8075.02    268.25 o 
  -1  -1   7    28249.76    26274.42    845.07 o 
   0  -1   7    22741.06    23231.71    445.01 o 
   1  -1   7     7047.77     8602.60    252.97 o 
   2  -1   7    10812.51    11155.31    319.52 o 
   3  -1   7     1003.29     1099.94    117.88 o 
   4  -1   7       57.96       64.95     14.35 o 
   5  -1   7     1965.28     1950.39     96.66 o 
   6  -1   7     3959.20     4149.03    167.57 o 
   7  -1   7       12.58       32.01     45.92 o 
   8  -1   7     1055.38     1128.04     89.51 o 
  -9   0   7        4.52       21.14     52.09 o 
  -8   0   7     1496.01     1614.19     90.55 o 
  -7   0   7      606.93      638.21     56.82 o 
  -6   0   7     1023.94     1004.09     39.54 o 
  -5   0   7     2360.68     2160.86     60.17 o 
  -4   0   7      969.28     1081.50     52.12 o 
  -3   0   7       74.29      104.80     19.67 o 
  -2   0   7     3094.41     3120.66    109.12 o 
  -1   0   7       14.58       25.70     14.37 o 
   0   0   7       54.55       65.36     11.27 o 
   1   0   7     4843.24     4608.46    111.21 o 
   2   0   7     8574.77     8604.13    212.80 o 
   3   0   7     4520.18     4794.29    101.98 o 
   4   0   7     4892.88     5024.91    102.39 o 
   5   0   7     9768.38     9848.17    189.54 o 
   6   0   7      895.46      905.14     76.02 o 
   7   0   7     1838.93     1787.98    103.35 o 
   8   0   7       21.82       40.59     54.43 o 
  -9   1   7      611.58      599.92     70.19 o 
  -8   1   7     1110.74     1228.95     83.98 o 
  -7   1   7     2191.11     2201.51     69.00 o 
  -6   1   7      358.45      436.38     38.22 o 
  -5   1   7      901.80      769.38     32.70 o 
  -3   1   7       91.65       89.04     17.59 o 
  -2   1   7       87.90      108.08     14.89 o 
  -1   1   7     3169.91     3697.14     75.57 o 
   0   1   7      427.38      798.52     55.84 o 
   3   1   7     1319.53     1295.08     38.66 o 
   4   1   7       45.27       53.25     17.84 o 
   5   1   7     3209.53     3262.44     75.14 o 
   6   1   7      736.87      780.24     49.39 o 
   7   1   7      415.71      444.75     43.30 o 
  -9   2   7     2222.34     2407.65    124.99 o 
  -8   2   7     1875.28     1923.23     68.56 o 
  -7   2   7    14196.16    14051.56    280.23 o 
  -6   2   7     9805.68     9644.94    251.76 o 
  -5   2   7     9501.84     9178.54    184.67 o 
  -4   2   7     5418.97     5134.61    135.60 o 
  -3   2   7      512.71      529.31     32.01 o 
  -2   2   7       22.46       61.22     33.41 o 
  -1   2   7    11350.93    10653.40    199.44 o 
   0   2   7     9539.64     9938.89    620.20 o 
   1   2   7     5823.74     6147.09    118.99 o 
   2   2   7    11086.69    10424.16    196.80 o 
   3   2   7      415.25      494.88     24.69 o 
   4   2   7       16.30       48.42     16.79 o 
   5   2   7     1840.54     1813.16     58.57 o 
   6   2   7     5838.98     5404.13    256.77 o 
   7   2   7     1943.99     1956.11     78.85 o 
  -8   3   7      145.77      134.30     29.98 o 
  -7   3   7      208.71      266.54     26.64 o 
  -6   3   7     1308.03     1200.31     42.27 o 
  -5   3   7       58.12       67.00     16.48 o 
  -4   3   7     6985.13     6492.92    217.95 o 
  -3   3   7     1168.07     1323.46     36.95 o 
  -2   3   7     4935.29     4993.40     99.90 o 
  -1   3   7     5247.39     5318.27    186.39 o 
   0   3   7      413.96      526.68     30.94 o 
   1   3   7     2750.94     2576.08     74.58 o 
   2   3   7       54.30       39.60     13.54 o 
   3   3   7      445.98      471.19     25.34 o 
   4   3   7       15.63       19.25     20.40 o 
   5   3   7     3126.60     3084.36     77.43 o 
   6   3   7       77.20       57.33     28.66 o 
   7   3   7      309.28      250.82     64.25 o 
  -8   4   7      106.71      123.68     47.88 o 
  -7   4   7      269.92      281.79     30.84 o 
  -6   4   7     2000.65     2004.31     56.95 o 
  -5   4   7      160.54      183.29     22.94 o 
  -4   4   7     1251.02     1647.65    100.39 o 
  -3   4   7     2234.43     2196.69     70.65 o 
  -2   4   7      114.82      122.77     13.24 o 
  -1   4   7     1617.54     1985.48     64.21 o 
   0   4   7       15.26       19.07     20.49 o 
   1   4   7     1128.16     1159.34     48.38 o 
   2   4   7     1292.45     1273.16     53.67 o 
   3   4   7       15.65       27.53     26.81 o 
   4   4   7     3018.71     2981.76     92.46 o 
   5   4   7       35.77       34.66     27.53 o 
   6   4   7      505.97      592.62     39.85 o 
  -8   5   7      164.74      231.25     34.72 o 
  -7   5   7     2520.92     2582.15     82.31 o 
  -6   5   7     2495.07     2081.72     96.95 o 
  -5   5   7     2752.85      845.07     64.31 o 
  -4   5   7     7506.49     7656.38    187.40 o 
  -3   5   7       11.53      110.32     62.40 o 
  -2   5   7      390.50      975.86     49.55 o 
  -1   5   7     3644.52     3752.51    104.17 o 
   0   5   7     9756.06     9131.91    219.06 o 
   1   5   7     5008.45     4960.60    131.19 o 
   2   5   7    13649.26    13262.59    310.38 o 
   3   5   7     4840.81     4611.57    126.54 o 
   4   5   7     1836.96     1606.01     67.80 o 
   5   5   7     1694.35     1668.10     74.25 o 
  -7   6   7      240.50      282.41     48.45 o 
  -6   6   7       55.85       28.02     36.03 o 
  -5   6   7      289.11      205.53     46.91 o 
  -4   6   7     1928.20     2020.23     92.78 o 
  -3   6   7      467.46      574.68     49.45 o 
  -2   6   7     1514.52     1528.77     64.58 o 
  -1   6   7     3258.09     3186.14     96.83 o 
   0   6   7       32.58        5.25     30.46 o 
   1   6   7      152.51      137.58     32.25 o 
   2   6   7     1647.79     1626.21     66.08 o 
   3   6   7     3002.87     2687.57     91.31 o 
   4   6   7     2425.89     2339.08     86.09 o 
  -4   7   7      188.27      251.32     62.00 o 
  -3   7   7     1859.80     1841.25     76.68 o 
  -2   7   7       57.69       59.08     65.50 o 
  -1   7   7       54.75       57.01     36.11 o 
   0   7   7      637.68      624.03     58.59 o 
   1   7   7      727.27      824.64     52.70 o 
   2   7   7      230.86      253.03     42.35 o 
   3   7   7     1853.24     1861.51     79.14 o 
  -4   8   7     4300.76     4250.09    303.82 o 
  -3   8   7      563.41      559.62     53.45 o 
  -2   8   7     1487.99     1500.25     74.02 o 
  -1   8   7      104.58      150.87     43.71 o 
   0   8   7      234.61      236.54     45.22 o 
   1   8   7       85.69       84.41     41.81 o 
  -1  -9   8       19.97       68.34     66.13 o 
   0  -9   8      747.47      855.98     88.74 o 
  -3  -8   8      135.95       72.31     64.40 o 
  -2  -8   8      388.98      454.04     72.55 o 
  -1  -8   8     2915.97     2948.21    145.96 o 
   0  -8   8     1430.66     1372.49    102.06 o 
   1  -8   8     3092.09     2479.22    102.67 o 
   2  -8   8      884.29      998.32     69.56 o 
   3  -8   8      427.04      464.54     49.92 o 
   4  -8   8       21.35      -21.58     39.07 o 
  -5  -7   8      251.02      352.94     72.45 o 
  -4  -7   8     1349.85     1383.45     97.88 o 
  -3  -7   8       19.28       40.18     54.13 o 
  -2  -7   8      820.36      929.09     86.48 o 
  -1  -7   8        6.61       35.14     45.30 o 
   0  -7   8        2.93        4.82     27.78 o 
   1  -7   8      527.29       27.11     10.42 o 
   2  -7   8     1041.97     1140.39     66.83 o 
   3  -7   8       21.15       -0.01     32.68 o 
   4  -7   8      271.17      319.09     46.68 o 
   5  -7   8      700.56      664.93     61.49 o 
  -6  -6   8     2548.65     2434.80    133.79 o 
  -5  -6   8     1065.84      979.54     81.74 o 
  -4  -6   8     3765.17     3919.02    164.52 o 
  -3  -6   8      767.84      931.55     80.46 o 
  -2  -6   8     1675.43     1685.50     99.38 o 
  -1  -6   8      714.77      706.29     65.07 o 
   0  -6   8      415.47      442.84     31.84 o 
   2  -6   8      883.75      894.84     57.84 o 
   3  -6   8      332.91      402.03     42.15 o 
   4  -6   8      140.74      216.49     41.59 o 
   5  -6   8      923.81      886.11     72.39 o 
   6  -6   8      178.02      185.68     49.00 o 
  -7  -5   8     2744.33     2857.31    146.23 o 
  -6  -5   8      200.04      201.28     57.85 o 
  -5  -5   8     3352.12     3472.70    147.72 o 
  -4  -5   8      603.92      681.23     62.23 o 
  -3  -5   8      235.35      214.80     46.65 o 
  -2  -5   8      238.22      252.74     46.00 o 
  -1  -5   8     8335.06     9034.85    216.72 o 
   0  -5   8     7465.39     7941.32    192.95 o 
   1  -5   8     9835.43     9131.38    242.05 o 
   2  -5   8    11775.07    12842.81    427.29 o 
   3  -5   8     1407.47     1512.02     77.21 o 
   4  -5   8     2821.69     2838.62    119.86 o 
   5  -5   8      458.93      453.82     51.49 o 
   6  -5   8     1980.33     1722.05     97.07 o 
   7  -5   8      658.65      557.53     65.11 o 
  -7  -4   8      318.24      313.30     54.53 o 
  -6  -4   8        4.57       21.81     39.87 o 
  -5  -4   8       12.33       14.10     40.07 o 
  -4  -4   8     1941.29     1955.77     96.91 o 
  -3  -4   8      422.41      395.58     45.47 o 
  -2  -4   8     1328.96     1390.88     76.29 o 
  -1  -4   8       60.75       76.01     13.45 o 
   0  -4   8     1180.17     1301.82     70.29 o 
   1  -4   8       33.68       51.14     37.19 o 
   2  -4   8     9840.07     9526.33    320.78 o 
   3  -4   8     1695.01     1581.58     77.45 o 
   4  -4   8     3505.66     3701.95    144.70 o 
   5  -4   8     5743.50     5462.24    204.33 o 
   6  -4   8        1.22       13.23     38.98 o 
   7  -4   8      591.56      627.13     66.48 o 
  -8  -3   8     1604.38     1676.27    100.35 o 
  -7  -3   8      237.08      185.18     50.94 o 
  -6  -3   8     2144.53     1938.92     95.15 o 
  -5  -3   8        0.72      -13.87     29.66 o 
  -4  -3   8     7611.38     7417.21    259.59 o 
  -3  -3   8     2600.95     2531.84    103.36 o 
  -2  -3   8      520.05      522.79     43.98 o 
  -1  -3   8      144.50      183.21     44.62 o 
   0  -3   8     3937.01     4764.04    119.07 o 
   1  -3   8     2523.73     2620.40     73.89 o 
   2  -3   8     9293.90     8640.11    213.96 o 
   3  -3   8     4787.19     5299.22    174.04 o 
   4  -3   8      289.47      260.27     38.42 o 
   5  -3   8     6079.45     6051.04    223.06 o 
   6  -3   8       14.44       19.11     40.24 o 
   7  -3   8      177.79      162.45     51.32 o 
  -8  -2   8       46.69       97.44     47.14 o 
  -7  -2   8     4092.51     3943.27    159.12 o 
  -6  -2   8     1039.11      946.67     63.84 o 
  -5  -2   8     5583.48     5061.58    183.91 o 
  -4  -2   8     7560.32     7510.53    257.42 o 
  -3  -2   8     1676.37     1863.32     81.19 o 
  -2  -2   8     6251.41     6356.61    163.10 o 
  -1  -2   8     1529.20     1995.71     55.97 o 
   0  -2   8      218.39       47.62      9.39 o 
   1  -2   8      673.46      735.88     33.24 o 
   2  -2   8     8459.77    10126.79    263.56 o 
   3  -2   8      840.60      873.77     51.56 o 
   4  -2   8     1286.14     1327.41     74.90 o 
   5  -2   8       96.85      202.09     41.78 o 
   6  -2   8      389.52      415.21     55.52 o 
   7  -2   8       18.41       39.96     47.82 o 
  -8  -1   8     1285.48     1285.14     83.81 o 
  -7  -1   8      185.72      211.84     46.22 o 
  -6  -1   8      191.79      200.83     36.05 o 
  -5  -1   8       84.91       74.41     30.22 o 
  -4  -1   8     9973.06     9553.82    320.06 o 
  -3  -1   8       90.75       54.52     19.50 o 
  -2  -1   8    11175.54    12050.27    395.16 o 
  -1  -1   8    21371.86    21512.82    695.66 o 
   0  -1   8     8681.28     8436.26    168.01 o 
   1  -1   8     8746.55     9280.08    230.99 o 
   2  -1   8      622.18      887.07    130.81 o 
   3  -1   8      418.75      451.84     23.83 o 
   4  -1   8     1202.67     1220.60     36.97 o 
   5  -1   8     6212.79     6482.96    239.37 o 
   6  -1   8      491.99      510.46     58.60 o 
   7  -1   8     7277.15     7346.44    273.97 o 
  -9   0   8     1479.77     1456.19     99.53 o 
  -8   0   8     1338.11     1329.89     87.57 o 
  -7   0   8     1432.54     1481.71     80.41 o 
  -6   0   8      723.21      800.42     58.82 o 
  -5   0   8       14.30       38.44     26.49 o 
  -4   0   8    14717.01    13806.90    452.68 o 
  -3   0   8    21110.11    20754.28    669.90 o 
  -2   0   8    14521.33    14726.58    572.76 o 
  -1   0   8    32241.36    30196.34    971.85 o 
   0   0   8     4289.92     4199.54    269.50 o 
   1   0   8    11535.63    11476.89    392.81 o 
   2   0   8      583.50      534.57     41.74 o 
   3   0   8     5457.42     6016.64    120.30 o 
   4   0   8      222.98      279.57     21.11 o 
   5   0   8     6571.61     6671.97    134.03 o 
   6   0   8     1929.28     1959.92    107.03 o 
   7   0   8     1020.96     1076.78     88.04 o 
  -9   1   8       41.82       -5.74     45.95 o 
  -8   1   8       10.65       15.69     44.55 o 
  -7   1   8     3951.24     4253.28    113.27 o 
  -6   1   8      131.95      142.66     20.23 o 
  -5   1   8     1280.58     1343.06     65.77 o 
  -4   1   8     4837.25     5026.88    131.88 o 
  -3   1   8     3938.83     4048.32    295.41 o 
  -2   1   8      126.65       84.59     15.04 o 
  -1   1   8    10619.38    11371.52    331.87 o 
   0   1   8    21182.64    18352.36    693.58 o 
   1   1   8    14982.12    15167.59    442.87 o 
   2   1   8    19005.76    18662.39    419.21 o 
   3   1   8     5117.36     5160.72    106.20 o 
   4   1   8     2112.16     2386.52    181.52 o 
   5   1   8      551.64      587.38     30.37 o 
   6   1   8     3237.08     3345.78    102.77 o 
   7   1   8      864.68      865.28     69.85 o 
  -9   2   8      395.52      392.80     63.92 o 
  -8   2   8      491.93      546.94     60.24 o 
  -7   2   8       70.30       56.69     18.27 o 
  -6   2   8       74.31       93.93     19.23 o 
  -5   2   8     6396.92     6244.35    280.36 o 
  -4   2   8       95.74      113.23     36.83 o 
  -3   2   8     7642.86     6912.78    174.15 o 
  -2   2   8     1310.52     1084.49     31.42 o 
  -1   2   8       16.31       26.01     10.03 o 
   0   2   8     4081.12     4048.37    135.44 o 
   1   2   8     3707.16     4455.07    148.12 o 
   2   2   8       25.67       25.37     20.76 o 
   3   2   8       19.15       28.10     16.38 o 
   4   2   8     1601.17     1553.30     42.83 o 
   5   2   8     2664.05     2571.87     58.35 o 
   6   2   8      505.25      535.67     29.61 o 
   7   2   8      289.03      314.88     64.62 o 
  -8   3   8     2475.74     2602.75     84.15 o 
  -7   3   8     5653.60     5601.14    124.23 o 
  -6   3   8      859.82      789.60     46.83 o 
  -5   3   8     4877.93     4720.91    215.07 o 
  -4   3   8      578.60      510.39     31.69 o 
  -3   3   8        1.04       30.52     15.94 o 
  -2   3   8     2549.99     2325.92     53.67 o 
  -1   3   8     2387.17     2441.70     72.51 o 
   0   3   8       35.85      128.50     20.80 o 
   1   3   8       86.30      170.42     22.72 o 
   2   3   8      290.74      295.46     44.75 o 
   3   3   8       53.89       75.23     25.93 o 
   4   3   8      709.49      739.52     42.54 o 
   5   3   8      140.88      137.23     28.09 o 
   6   3   8      228.57      231.24     33.11 o 
  -8   4   8      160.94      172.78     32.19 o 
  -7   4   8     3679.56     4219.29    115.69 o 
  -6   4   8     5944.05     5925.40    149.81 o 
  -5   4   8    11469.22    11666.45    291.38 o 
  -4   4   8    29463.05    31853.25   1560.46 o 
  -3   4   8     6604.95     6532.66    131.00 o 
  -2   4   8    16216.97    15010.36    346.48 o 
  -1   4   8     2125.02     2740.05     82.41 o 
   0   4   8      771.02      785.66     42.63 o 
   1   4   8      406.09      419.62     32.49 o 
   2   4   8    14275.26    13355.24    310.73 o 
   3   4   8     7330.42     7005.06    175.32 o 
   4   4   8     7431.53     7147.57    180.38 o 
   5   4   8     6228.64     6114.38    133.47 o 
   6   4   8       11.36       -7.42     32.19 o 
  -8   5   8       22.27       52.15     37.58 o 
  -7   5   8      631.14      628.93     40.05 o 
  -6   5   8     3021.42     3175.34    135.30 o 
  -5   5   8      264.77      352.29     35.87 o 
  -4   5   8     6490.84     6619.01    167.71 o 
  -3   5   8     2380.85     2136.63     75.03 o 
  -2   5   8     1964.07     1980.05     70.59 o 
  -1   5   8     6223.07     5956.93    152.96 o 
   0   5   8        7.23       61.09     27.14 o 
   1   5   8     1227.41     1212.38     54.98 o 
   2   5   8        6.02        9.22     30.61 o 
   3   5   8      236.69      228.96     45.30 o 
   4   5   8       25.24       25.52     35.59 o 
   5   5   8     3521.20     3301.43     94.77 o 
  -5   6   8      695.85      828.29     80.13 o 
  -4   6   8     2230.71     2280.29     95.49 o 
  -3   6   8     5237.61     5351.73    145.19 o 
  -2   6   8      955.57      994.31     57.23 o 
  -1   6   8     6280.19     5878.53    154.55 o 
   0   6   8      418.25      431.25     42.64 o 
   1   6   8       10.21      -20.01     32.82 o 
   2   6   8      189.31      201.91     38.92 o 
   3   6   8     1982.35     1797.86     75.04 o 
   4   6   8      330.44      363.04     47.76 o 
  -5   7   8       99.92      178.17     65.09 o 
  -4   7   8     2252.45     2360.68     90.85 o 
  -3   7   8      102.61       69.66     40.02 o 
  -2   7   8     2327.75     2337.39     86.72 o 
  -1   7   8     2320.03     2325.84    100.09 o 
   0   7   8       48.77       31.84     39.46 o 
   1   7   8       35.08        8.63     38.65 o 
   2   7   8     1040.76     1013.28     63.56 o 
   3   7   8      706.63      639.81     63.64 o 
  -4   8   8       81.29      158.93     49.89 o 
  -3   8   8       43.68       75.04     64.66 o 
  -2   8   8       24.05      -34.82     75.16 o 
  -1   8   8     1429.16     1435.26     75.22 o 
   0   8   8      273.97      326.42     57.17 o 
   1   8   8     2926.12     2697.62     99.24 o 
   0  -9   9      767.14      896.00     92.32 o 
  -3  -8   9     2098.72     2667.25    147.20 o 
  -2  -8   9      108.94      123.23     63.89 o 
  -1  -8   9      318.12      281.20     67.00 o 
   0  -8   9      760.14      839.86     83.47 o 
   2  -8   9       42.97       43.17     34.68 o 
   3  -8   9      762.29      739.68     65.73 o 
   4  -8   9      165.93      161.42     47.73 o 
  -5  -7   9      926.68     1097.40     95.69 o 
  -4  -7   9      815.93      794.07     84.31 o 
  -3  -7   9       17.79      -35.28     56.70 o 
  -2  -7   9      743.69      677.94     73.43 o 
  -1  -7   9     2648.87     2596.57    126.65 o 
   0  -7   9        3.88       34.84     48.17 o 
   1  -7   9     1195.18      972.15     57.34 o 
   2  -7   9        0.93       18.79     30.73 o 
   3  -7   9      244.86      245.73     41.52 o 
   4  -7   9      329.92      290.46     47.49 o 
   5  -7   9      229.90      142.78     47.77 o 
  -6  -6   9     1306.91     1411.61    100.36 o 
  -5  -6   9     6494.05     7011.64    267.11 o 
  -4  -6   9     6258.94     6431.45    246.35 o 
  -3  -6   9     1421.77     1463.66     90.99 o 
  -2  -6   9     3793.16     4173.30    171.90 o 
  -1  -6   9      516.77      590.91     63.08 o 
   0  -6   9     1453.38     1508.84     53.99 o 
   2  -6   9    13454.35    13700.46    456.95 o 
   3  -6   9     3968.29     3954.62    153.66 o 
   4  -6   9     7151.66     7324.72    262.90 o 
   5  -6   9     1632.80     1658.92     93.46 o 
   6  -6   9      172.32      216.77     52.35 o 
  -7  -5   9     3329.48     3655.86    169.40 o 
  -6  -5   9     3952.43     3992.82    172.49 o 
  -5  -5   9     1127.58     1304.79     89.55 o 
  -4  -5   9     6151.21     6233.85    233.05 o 
  -3  -5   9        8.34       -2.95     41.54 o 
  -2  -5   9     1865.32     1958.49    101.11 o 
  -1  -5   9        3.48       10.54     34.49 o 
   0  -5   9     2555.20     2754.02     78.39 o 
   1  -5   9       12.87        2.32     16.93 o 
   2  -5   9     5912.30     5804.72    205.93 o 
   3  -5   9     1943.00     2116.13     96.49 o 
   4  -5   9     1295.46     1419.06     79.90 o 
   5  -5   9     4121.85     4170.33    168.14 o 
   6  -5   9      371.80      374.35     56.53 o 
  -7  -4   9      144.47      112.84     55.35 o 
  -6  -4   9     1582.95     1515.44     94.62 o 
  -5  -4   9      365.09      337.67     47.67 o 
  -4  -4   9     8846.02     8849.44    309.65 o 
  -3  -4   9     5795.17     5597.38    204.53 o 
  -2  -4   9     2297.46     2253.70    101.36 o 
  -1  -4   9     9026.71     9436.54    224.15 o 
   0  -4   9      352.26      382.25     38.68 o 
   1  -4   9      107.04      132.97     20.25 o 
   2  -4   9      366.71      354.07     34.91 o 
   3  -4   9    13171.01    12445.61    418.56 o 
   4  -4   9     2387.39     2382.46    106.68 o 
   5  -4   9     7678.26     7661.75    275.23 o 
   6  -4   9     2148.98     2122.36    110.91 o 
   7  -4   9      772.00      779.52     73.62 o 
  -8  -3   9     2751.11     3017.30    143.67 o 
  -7  -3   9      113.23      103.89     44.34 o 
  -6  -3   9      799.86      823.87     64.13 o 
  -5  -3   9      315.61      311.91     45.55 o 
  -4  -3   9     2513.02     2587.71    109.39 o 
  -3  -3   9      145.79      147.03     34.01 o 
  -2  -3   9    10059.30    10384.53    242.63 o 
  -1  -3   9       29.08       58.24     13.97 o 
   0  -3   9      583.71      753.28     34.31 o 
   1  -3   9      925.94      867.85     37.70 o 
   2  -3   9     2892.88     2829.41     81.49 o 
   3  -3   9      238.69      275.06     37.17 o 
   4  -3   9     3625.49     3652.61    146.89 o 
   5  -3   9       45.51       36.47     38.73 o 
   6  -3   9      748.40      733.43     66.70 o 
   7  -3   9       35.69       41.24     51.12 o 
  -8  -2   9     2357.29     2348.84    116.75 o 
  -7  -2   9      132.25      139.54     42.93 o 
  -6  -2   9        2.81        0.17     37.30 o 
  -5  -2   9     1769.32     1785.51     86.58 o 
  -4  -2   9     2714.79     2815.55    113.48 o 
  -3  -2   9       23.04       21.22     24.13 o 
  -2  -2   9     1596.66     1553.34     46.39 o 
  -1  -2   9     4951.71     4712.11    117.34 o 
   0  -2   9        1.27       -2.93      4.98 o 
   1  -2   9    10592.50    10275.12    297.86 o 
   2  -2   9      399.28      435.61     28.77 o 
   3  -2   9       66.30       89.52     30.91 o 
   4  -2   9     3735.32     3744.19    150.92 o 
   5  -2   9     2589.24     2517.51    119.43 o 
   6  -2   9       27.14       27.10     45.88 o 
   7  -2   9       33.74       71.94     52.62 o 
  -8  -1   9     7863.14     7501.99    273.91 o 
  -7  -1   9    12630.40    12451.81    424.34 o 
  -6  -1   9     2086.05     2169.26     97.47 o 
  -5  -1   9     3769.81     3599.95    136.36 o 
  -4  -1   9      779.72      736.50     49.37 o 
  -3  -1   9     4448.24     4110.53    147.53 o 
  -2  -1   9     8255.77     7982.35    267.83 o 
  -1  -1   9    50022.34    50261.23   1608.60 o 
   0  -1   9     3945.67     3591.78     78.65 o 
   1  -1   9    10847.78    11689.04    451.69 o 
   2  -1   9     5367.67     5191.66    219.79 o 
   3  -1   9      503.64      544.56     26.62 o 
   4  -1   9      499.42      616.67     29.58 o 
   5  -1   9     3190.80     3298.91    145.29 o 
   6  -1   9      722.42      804.91     71.55 o 
   7  -1   9      404.29      459.49     65.87 o 
  -8   0   9       29.04       49.46     41.39 o 
  -7   0   9     2375.72     2375.71    107.20 o 
  -6   0   9     1205.81     1270.14     71.83 o 
  -5   0   9     1301.15     1292.48     64.30 o 
  -4   0   9     5824.14     5776.81    199.60 o 
  -3   0   9       32.24       49.05     20.14 o 
  -2   0   9     5868.49     6021.66    221.29 o 
  -1   0   9        7.64      118.11     20.27 o 
   0   0   9     2993.89     3069.08     96.50 o 
   1   0   9      801.95      793.57     37.21 o 
   2   0   9    17217.32    16533.16    309.44 o 
   3   0   9     2930.68     3206.93     72.79 o 
   4   0   9     3565.92     3669.50     97.16 o 
   5   0   9     8709.27     8798.96    316.81 o 
   6   0   9       15.70      -20.78     47.14 o 
   7   0   9      985.42      880.90     80.11 o 
  -9   1   9     1364.36     1316.16     94.09 o 
  -8   1   9       37.21       15.84     38.61 o 
  -7   1   9      483.72      419.86     49.43 o 
  -6   1   9     1346.76     1290.18     70.77 o 
  -5   1   9      194.55      228.73     26.36 o 
  -4   1   9     2336.60     2617.16    104.51 o 
  -3   1   9      904.25      729.94     40.34 o 
  -2   1   9      232.88      229.80     34.86 o 
  -1   1   9      186.46      373.43     19.55 o 
   0   1   9     4213.57     3595.85     94.18 o 
   1   1   9     2928.03     2977.06     82.19 o 
   2   1   9      444.17      470.59     31.18 o 
   3   1   9      149.03      170.49     22.53 o 
   4   1   9      779.62      793.57     37.71 o 
   5   1   9     2243.02     2212.97     60.38 o 
   6   1   9        5.79       12.98     50.00 o 
   7   1   9     1293.42     1310.43    104.96 o 
  -8   2   9      472.42      399.30     56.51 o 
  -7   2   9     4486.70     4951.79    111.41 o 
  -6   2   9      991.48     1012.41     51.02 o 
  -5   2   9     6000.32     5888.34    156.81 o 
  -4   2   9     2129.74     2161.16     84.74 o 
  -3   2   9      368.14      332.56     28.50 o 
  -2   2   9        3.95       16.41     19.23 o 
  -1   2   9    12314.46    12148.02    533.38 o 
   0   2   9     2535.12     2622.72     76.52 o 
   1   2   9     5159.76     5115.65    128.61 o 
   2   2   9     6664.70     6583.53    161.01 o 
   3   2   9     1056.84     1078.82     48.48 o 
   4   2   9      142.00      165.94     23.91 o 
   5   2   9      489.59      467.63     33.27 o 
   6   2   9     4042.39     3696.19    164.68 o 
  -8   3   9     2430.80     2538.83     82.72 o 
  -7   3   9      109.46       70.85     34.64 o 
  -6   3   9      304.78      387.44     35.72 o 
  -5   3   9      532.27      590.52     37.33 o 
  -4   3   9     8404.69     8440.12    213.20 o 
  -3   3   9     3095.53     3221.63     89.93 o 
  -2   3   9    10505.04     9513.03    182.45 o 
  -1   3   9     3646.08     3626.67     99.79 o 
   0   3   9      403.54      792.21     44.01 o 
   1   3   9      318.22      317.75     45.07 o 
   2   3   9     7924.40     7583.78    185.70 o 
   3   3   9     1719.50     1698.81     64.02 o 
   4   3   9     3674.09     3467.20    100.97 o 
   5   3   9     3930.22     3769.32     91.77 o 
   6   3   9       25.37       15.30     29.22 o 
  -8   4   9      393.28      407.43     38.39 o 
  -7   4   9       59.93       32.65     39.33 o 
  -6   4   9     1283.36     1437.21     65.13 o 
  -5   4   9        9.52       40.94     28.27 o 
  -4   4   9     2570.02     2694.43     82.74 o 
  -3   4   9      436.21      459.05     38.85 o 
  -2   4   9       13.23       20.32     31.69 o 
  -1   4   9     1032.55     1451.92     58.20 o 
   0   4   9     2031.34     2041.95     70.35 o 
   1   4   9      882.52      853.43     45.79 o 
   2   4   9      114.05      147.30     31.70 o 
   3   4   9      498.05      593.49     43.31 o 
   4   4   9     1235.21     1193.24     60.39 o 
   5   4   9        7.94       11.48     33.51 o 
  -7   5   9     3301.83     3411.93    141.26 o 
  -6   5   9      668.27      304.48     52.72 o 
  -5   5   9     2708.72     3020.39    159.28 o 
  -4   5   9     1614.54     1748.32     71.38 o 
  -3   5   9      275.74      316.51     39.60 o 
  -2   5   9      186.68      240.46     42.57 o 
  -1   5   9     2478.67     2300.78     79.46 o 
   0   5   9     1463.40     1552.99    117.10 o 
   1   5   9     1626.69     1590.36     66.63 o 
   2   5   9     2824.31     2525.19     85.67 o 
   3   5   9       54.37       28.96     35.22 o 
   4   5   9     1816.07     1740.86     74.68 o 
   5   5   9       39.73       48.93     34.29 o 
  -5   6   9      109.09       68.32     63.79 o 
  -4   6   9     2742.01     2803.75     95.19 o 
  -3   6   9     2715.86     2681.30    179.20 o 
  -2   6   9     5767.73     5934.85    158.27 o 
  -1   6   9     4320.45     4165.13    121.09 o 
   0   6   9     1914.99     1812.68     74.44 o 
   1   6   9     2969.44     2792.32     93.70 o 
   2   6   9      715.76      682.20     65.09 o 
   3   6   9      888.41      887.42     57.37 o 
   4   6   9     1777.42     1605.38     76.72 o 
  -5   7   9       16.87       26.23     68.13 o 
  -4   7   9      609.76      711.67     58.60 o 
  -3   7   9     1032.54      927.75     69.77 o 
  -2   7   9      104.25       71.80     41.78 o 
  -1   7   9     3438.16     3118.32    104.34 o 
   0   7   9       88.19       91.69     40.38 o 
   1   7   9      106.85      131.62     48.08 o 
   2   7   9       71.55       80.69     44.19 o 
  -3   8   9      174.01      213.52     50.29 o 
  -2   8   9       40.31      135.74     65.23 o 
  -1   8   9     1745.68     1734.00     83.13 o 
   0   8   9     1085.62     1120.18     76.20 o 
  -3  -8  10       60.86      -18.21     65.42 o 
  -2  -8  10      256.19      253.65     63.48 o 
  -1  -8  10     2368.29     2793.03    145.09 o 
   0  -8  10      463.64      426.28     73.66 o 
   2  -8  10      104.30       60.39     37.11 o 
   3  -8  10      368.97      400.84     51.69 o 
  -4  -7  10     1419.92     1549.91    105.98 o 
  -3  -7  10      413.80      472.05     67.59 o 
  -2  -7  10     3201.05     3434.12    154.56 o 
  -1  -7  10        3.00        9.18     48.89 o 
   0  -7  10      285.75      344.09     64.10 o 
   1  -7  10       26.69       47.89     29.10 o 
   2  -7  10     1772.99     1798.27     88.34 o 
   3  -7  10       62.05       76.19     37.59 o 
   4  -7  10     1276.30     1267.95     83.21 o 
   5  -7  10       98.33       89.20     47.18 o 
  -6  -6  10     1384.77     1611.33    107.29 o 
  -5  -6  10     1026.33     1007.59     92.56 o 
  -4  -6  10     4552.44     4896.65    200.82 o 
  -3  -6  10      955.93      918.30     77.73 o 
  -2  -6  10      682.70      844.58     74.51 o 
  -1  -6  10      128.16      151.80     51.43 o 
   0  -6  10      592.10      667.79     41.98 o 
   1  -6  10       41.45        2.08     18.75 o 
   2  -6  10      316.60      351.88     40.85 o 
   3  -6  10        3.91       26.41     32.95 o 
   4  -6  10      161.26      239.27     45.29 o 
   5  -6  10       79.15      159.46     47.90 o 
  -6  -5  10      161.45      135.27     52.43 o 
  -5  -5  10     1447.82     1441.80     89.88 o 
  -4  -5  10       56.06       54.46     43.13 o 
  -3  -5  10      346.05      316.26     49.45 o 
  -2  -5  10      209.37      197.11     48.13 o 
  -1  -5  10    13175.88    13578.12    461.04 o 
   0  -5  10     2137.08     2396.15     71.65 o 
   1  -5  10     5569.64     2098.00     85.02 o 
   2  -5  10     3768.87     3744.13    143.35 o 
   3  -5  10        4.47      -27.18     29.11 o 
   4  -5  10     1681.26     1656.53     90.93 o 
   5  -5  10      299.77      362.12     52.69 o 
   6  -5  10       13.17      -12.58     45.78 o 
  -7  -4  10      107.37       75.98     49.64 o 
  -6  -4  10      253.58      229.54     50.40 o 
  -5  -4  10       41.56       17.48     38.61 o 
  -4  -4  10     1784.42     1870.44     97.68 o 
  -3  -4  10      127.37      144.20     38.67 o 
  -2  -4  10     3283.30     3492.88    143.00 o 
  -1  -4  10     1410.73     1538.28     49.56 o 
   0  -4  10      805.63      868.73     44.36 o 
   1  -4  10      502.47      578.57     35.00 o 
   2  -4  10     4506.99     4604.82    153.98 o 
   3  -4  10     1813.90     1694.86     86.15 o 
   4  -4  10     7063.02     7258.35    260.55 o 
   5  -4  10     7852.09     7592.55    275.71 o 
   6  -4  10     2400.98     2163.64    115.78 o 
  -8  -3  10     1096.64     1174.44     92.14 o 
  -7  -3  10       22.26       43.07     44.19 o 
  -6  -3  10     1207.84     1087.40     73.05 o 
  -5  -3  10      659.81      580.98     52.38 o 
  -4  -3  10     5962.28     6087.27    220.65 o 
  -3  -3  10      889.05      865.67     57.54 o 
  -2  -3  10     2510.00     2526.41     68.18 o 
  -1  -3  10     3155.69     3489.53     91.51 o 
   0  -3  10     3446.69     3899.87    102.49 o 
   1  -3  10      359.62      368.01     34.43 o 
   2  -3  10     3729.47     3375.64    191.60 o 
   3  -3  10     8048.89     8334.18    291.66 o 
   4  -3  10     2111.91     2037.22    101.84 o 
   5  -3  10     4592.14     5025.03    197.86 o 
   6  -3  10      371.21      398.55     60.09 o 
   7  -3  10     2787.30     2871.82    141.59 o 
  -8  -2  10     1126.99     1186.58     88.55 o 
  -7  -2  10     4177.20     4199.43    169.59 o 
  -6  -2  10      905.30      959.76     65.40 o 
  -5  -2  10     6367.35     6407.99    228.66 o 
  -4  -2  10      228.20      247.93     37.66 o 
  -3  -2  10     2610.59     2659.85     70.74 o 
  -2  -2  10       31.85       27.17     14.09 o 
  -1  -2  10     6325.51     6780.03    165.10 o 
   0  -2  10     3835.77     4874.67    175.99 o 
   1  -2  10     4717.40     4789.69    128.43 o 
   2  -2  10     1036.90     1338.03     52.79 o 
   3  -2  10      364.22      393.32     45.21 o 
   4  -2  10      423.79      351.14     49.08 o 
   5  -2  10     7466.78     7366.54    271.02 o 
   6  -2  10     6690.50     7062.43    266.08 o 
   7  -2  10     1509.03     1780.72    113.40 o 
  -8  -1  10      687.37      773.83     70.62 o 
  -7  -1  10       81.11       98.12     43.50 o 
  -6  -1  10      919.31      792.66     58.07 o 
  -5  -1  10      531.50      546.55     50.86 o 
  -4  -1  10      833.74      813.00     53.08 o 
  -3  -1  10       81.27       60.56     23.08 o 
  -2  -1  10     6002.85     6079.98    209.16 o 
  -1  -1  10     1033.86     1248.05     51.81 o 
   0  -1  10     1984.49     1839.22     48.55 o 
   1  -1  10    13852.59    15565.30   1109.35 o 
   2  -1  10       25.47       63.13     22.98 o 
   3  -1  10     2324.04     2273.98     75.63 o 
   4  -1  10       62.43       86.00     20.36 o 
   5  -1  10      842.80      902.21     80.83 o 
   6  -1  10      166.69      240.87     56.91 o 
   7  -1  10      690.88      684.26     76.27 o 
  -8   0  10     3369.02     3308.84    144.89 o 
  -7   0  10      717.61      750.63     60.79 o 
  -6   0  10      172.71      228.48     38.88 o 
  -5   0  10      937.87      929.97     57.65 o 
  -4   0  10     2864.68     2949.49    112.10 o 
  -3   0  10     1255.41     1235.92     46.83 o 
  -2   0  10      515.98      664.15    147.41 o 
  -1   0  10     8708.87     8999.52    223.42 o 
   0   0  10      915.85     1035.30     65.84 o 
   1   0  10     4779.91     4209.12    159.40 o 
   2   0  10     2338.66     2276.15     57.42 o 
   3   0  10     1979.40     1922.62     52.70 o 
   4   0  10     2013.26     2133.78     57.97 o 
   5   0  10      128.25      131.77     50.24 o 
   6   0  10      486.60      630.98     71.24 o 
   7   0  10       10.69      -13.43     56.22 o 
  -8   1  10      458.05      507.99     46.96 o 
  -7   1  10     9089.93     8539.53    224.00 o 
  -6   1  10     4370.90     4377.32    124.65 o 
  -5   1  10    14873.88    14091.22    347.03 o 
  -4   1  10     7860.73     7677.09    195.54 o 
  -3   1  10      315.03      318.62     29.88 o 
  -2   1  10      735.44      730.38     40.71 o 
  -1   1  10    18804.72    20963.44    569.90 o 
   0   1  10    12939.73    12108.09    401.32 o 
   1   1  10    17261.61    16287.78    370.70 o 
   2   1  10    32965.25    33272.89    738.59 o 
   3   1  10     7114.59     7155.14    144.76 o 
   4   1  10    10891.81    10494.78    205.40 o 
   5   1  10     1025.59     1120.06     45.74 o 
   6   1  10      298.41      257.06     62.39 o 
  -8   2  10      134.44      128.50     39.72 o 
  -7   2  10     1451.46     1423.42     65.06 o 
  -6   2  10      114.70      101.37     28.54 o 
  -5   2  10       65.86      299.35     59.75 o 
  -4   2  10     3391.03     3203.82     92.85 o 
  -3   2  10      217.28      240.69     23.90 o 
  -2   2  10     1425.33     1711.97     54.76 o 
  -1   2  10      368.79      519.02     41.60 o 
   0   2  10     2037.69     2042.90     86.49 o 
   1   2  10       52.05      152.60     27.17 o 
   2   2  10     5871.34     5616.96    194.94 o 
   3   2  10     2668.42     2646.21     80.80 o 
   4   2  10     4625.34     4612.38    102.63 o 
   5   2  10     5699.01     5837.05    127.00 o 
   6   2  10     2151.99     1852.63    115.41 o 
  -8   3  10      249.76      238.14     50.20 o 
  -7   3  10       29.48       18.28     32.79 o 
  -6   3  10     1572.98     1652.99     80.45 o 
  -5   3  10       32.64       52.98     25.16 o 
  -4   3  10     2894.12     2692.16    114.40 o 
  -3   3  10      513.35      548.85     29.89 o 
  -2   3  10      625.14      512.36     36.37 o 
  -1   3  10      904.80      930.31     49.36 o 
   0   3  10     4869.51     4422.15    118.16 o 
   1   3  10     2205.78     2078.54     69.69 o 
   2   3  10     2796.08     2597.35     82.36 o 
   3   3  10     4234.82     4094.91    113.99 o 
   4   3  10      160.42      192.70     30.07 o 
   5   3  10     1844.74     1807.88     62.68 o 
   6   3  10       98.70       94.12     34.08 o 
  -8   4  10     1036.32     1128.69     85.55 o 
  -7   4  10     1374.42     1393.36     65.59 o 
  -6   4  10        3.72       53.86     28.36 o 
  -5   4  10     4928.08     4911.97    242.56 o 
  -4   4  10     8432.31     9609.91    375.66 o 
  -3   4  10     2832.52     2828.81     90.40 o 
  -2   4  10    12762.95    11939.18    284.23 o 
  -1   4  10      444.33      712.10     98.57 o 
   0   4  10      523.91      571.12     40.57 o 
   1   4  10       11.47       37.47     73.67 o 
   2   4  10     4451.02     4245.79    118.50 o 
   3   4  10       66.29       99.81     36.12 o 
   4   4  10      558.47      549.67     46.46 o 
   5   4  10      384.56      373.23     37.46 o 
  -6   5  10      267.96      278.63     81.97 o 
  -5   5  10       28.76       77.02     70.50 o 
  -4   5  10     1904.44     1932.55     79.75 o 
  -3   5  10      523.51      627.63     47.50 o 
  -2   5  10     6825.13     6678.98    173.07 o 
  -1   5  10    11443.10    10629.02    256.85 o 
   0   5  10     4120.34     4163.65    119.79 o 
   1   5  10    12102.15    11246.81    271.31 o 
   2   5  10     2047.10     1956.18     76.46 o 
   3   5  10      190.52      173.60     40.42 o 
   4   5  10      105.67      118.69     42.03 o 
  -6   6  10       69.35       44.18     74.36 o 
  -5   6  10      514.45      589.92     86.53 o 
  -4   6  10     2821.58     2922.76     99.03 o 
  -3   6  10     6092.85     5960.40    188.32 o 
  -2   6  10     2262.70     2098.90    124.39 o 
  -1   6  10     9646.19     9801.20    249.69 o 
   0   6  10     1192.95     1055.66     63.21 o 
   1   6  10     2565.35     2432.73     88.98 o 
   2   6  10     1080.62      950.05     59.33 o 
   3   6  10      127.53      155.93     45.39 o 
  -5   7  10      691.72     1224.17    117.58 o 
  -4   7  10      840.33      842.52     64.59 o 
  -3   7  10       15.47       31.05     44.80 o 
  -2   7  10      331.50      299.93     50.24 o 
  -1   7  10     1119.22     1154.69     70.08 o 
   0   7  10     1860.56     1735.33     79.91 o 
   1   7  10      678.41      775.70     58.80 o 
  -2  -8  11        6.05      -19.06     55.97 o 
  -1  -8  11     1397.94     1603.90    113.25 o 
   0  -8  11      251.58      300.71     66.26 o 
   3  -8  11      337.90      395.07     54.20 o 
  -4  -7  11     1385.10     1481.74    111.61 o 
  -3  -7  11      133.49       59.71     63.42 o 
  -2  -7  11        1.13       43.87     57.29 o 
  -1  -7  11       66.23       75.79     52.69 o 
   0  -7  11     2041.82     2467.70    129.98 o 
   2  -7  11     3020.89     3403.98    137.08 o 
   3  -7  11     2230.14     2247.03    107.90 o 
   4  -7  11     1337.90     1389.94     89.01 o 
  -5  -6  11     5429.95     5618.34    226.89 o 
  -4  -6  11     2623.94     2722.41    137.40 o 
  -3  -6  11     2351.26     2426.72    121.98 o 
  -2  -6  11     3225.72     3496.92    155.75 o 
  -1  -6  11       48.10       88.74     46.16 o 
   0  -6  11      692.70      775.72     71.47 o 
   1  -6  11     1336.40     1288.03     68.04 o 
   2  -6  11      297.06      250.56     39.05 o 
   3  -6  11      336.54      238.10     42.76 o 
   4  -6  11     1577.25     1446.03     89.95 o 
   5  -6  11      309.68      399.17     58.77 o 
  -6  -5  11       68.30       32.82     57.20 o 
  -5  -5  11     1095.75     1064.75     80.98 o 
  -4  -5  11     3101.58     3065.82    139.54 o 
  -3  -5  11     1471.04     1480.38     92.84 o 
  -2  -5  11     8056.61     8318.48    299.72 o 
  -1  -5  11     2014.77     2187.33    110.39 o 
   0  -5  11     1770.48     2053.64     66.74 o 
   2  -5  11       47.58      127.77     32.81 o 
   3  -5  11       71.70      158.06     38.73 o 
   4  -5  11      698.39      762.23     70.88 o 
   5  -5  11     1388.62     1424.24     94.53 o 
   6  -5  11      436.24      386.43     63.10 o 
  -7  -4  11       29.41       13.23     55.63 o 
  -6  -4  11      290.17      242.62     51.92 o 
  -5  -4  11      453.24      507.81     59.61 o 
  -4  -4  11    13362.56    13144.34    447.75 o 
  -3  -4  11     9087.09     8925.20    312.48 o 
  -2  -4  11    13918.40    13366.62    452.56 o 
  -1  -4  11    18131.30    19077.71    442.16 o 
   0  -4  11     3873.12     3873.70    103.51 o 
   1  -4  11     2165.00     2241.17     95.60 o 
   2  -4  11     1434.26     1413.45     56.40 o 
   3  -4  11      157.77      147.69     37.75 o 
   4  -4  11      613.34      729.31     61.49 o 
   5  -4  11     5031.89     5017.25    198.67 o 
   6  -4  11      188.77      152.75     53.80 o 
  -7  -3  11     1170.39     1107.41     79.87 o 
  -6  -3  11      326.64      399.60     55.72 o 
  -5  -3  11      406.07      363.84     46.85 o 
  -4  -3  11       14.21       78.36     35.26 o 
  -3  -3  11      520.01      478.77     48.46 o 
  -2  -3  11        5.78       33.21     14.01 o 
  -1  -3  11     8671.88     8500.15    251.73 o 
   0  -3  11     3871.57     3942.36    104.94 o 
   1  -3  11     7187.26     7476.35    190.74 o 
   2  -3  11    14121.08    13312.30    495.82 o 
   3  -3  11      484.69      680.02     63.92 o 
   4  -3  11     1639.63     1739.76     98.39 o 
   5  -3  11      270.65      189.89     51.23 o 
   6  -3  11      236.93      316.58     61.97 o 
  -8  -2  11      989.36      914.72     82.36 o 
  -7  -2  11        9.09        6.54     44.96 o 
  -6  -2  11     1644.08     1563.53     86.82 o 
  -5  -2  11     1519.38     1358.90     78.31 o 
  -4  -2  11      332.45      236.91     35.83 o 
  -3  -2  11     9239.99     8893.02    211.25 o 
  -2  -2  11       57.45       48.82     17.16 o 
  -1  -2  11      373.33      338.03     24.26 o 
   0  -2  11      436.10      504.57     39.12 o 
   1  -2  11      861.57      879.59     45.45 o 
   2  -2  11      596.69      729.37     43.74 o 
   3  -2  11     1518.69     1362.74     89.01 o 
   4  -2  11      767.55      764.56     71.52 o 
   5  -2  11      173.61      225.31     53.21 o 
   6  -2  11       56.67       97.10     54.84 o 
  -8  -1  11     4699.63     4562.55    184.47 o 
  -7  -1  11     5802.37     5591.50    209.93 o 
  -6  -1  11     2571.32     2509.58    110.71 o 
  -5  -1  11     6328.84     6009.32    212.98 o 
  -4  -1  11        1.84      -39.12     27.97 o 
  -3  -1  11      106.05       85.86     28.30 o 
  -1  -1  11     6214.52     7109.69    320.51 o 
   0  -1  11       16.23       41.74     16.78 o 
   1  -1  11     3610.86     4111.59    391.22 o 
   2  -1  11      196.08      254.14     41.57 o 
   3  -1  11     1060.74     1188.57    172.46 o 
   4  -1  11        3.51       41.57     43.94 o 
   5  -1  11     1668.45     1620.41    102.75 o 
   6  -1  11      141.54      119.02     56.50 o 
  -8   0  11        0.63      -11.10     39.72 o 
  -7   0  11     5928.70     5740.18    212.87 o 
  -6   0  11     2366.70     2349.01    101.31 o 
  -5   0  11    16212.03    15059.58    497.03 o 
  -4   0  11    17195.75    16072.53    526.15 o 
  -3   0  11     4764.47     4445.34    120.43 o 
  -2   0  11    15836.72    14657.09    397.98 o 
  -1   0  11      157.69      201.23     28.43 o 
   0   0  11        4.43       -0.68     19.03 o 
   1   0  11     1937.07     1690.85     59.84 o 
   2   0  11    12764.14    12221.16    234.32 o 
   3   0  11     2637.12     2812.56     89.53 o 
   4   0  11     9692.79     9538.67    188.25 o 
   5   0  11      515.60      600.37     68.11 o 
   6   0  11        7.62       27.91     55.79 o 
  -8   1  11       12.09       44.10     37.48 o 
  -7   1  11     3492.70     3467.10    193.51 o 
  -6   1  11     2025.72     2063.75     75.39 o 
  -5   1  11     1466.73     1510.62     59.32 o 
  -4   1  11     6101.46     5656.93    150.28 o 
  -3   1  11       30.93       48.55     33.33 o 
  -2   1  11     3306.90     3395.69     95.15 o 
  -1   1  11      747.94      872.49     38.90 o 
   0   1  11      258.43      266.11     32.19 o 
   1   1  11     4575.37     4262.90    164.32 o 
   2   1  11      263.38      319.87     31.89 o 
   3   1  11      180.13      244.04     26.63 o 
   4   1  11       78.63       79.01     26.17 o 
   5   1  11      735.85      712.03     72.77 o 
   6   1  11       18.58       -8.69     57.07 o 
  -8   2  11      220.68      205.23     41.67 o 
  -7   2  11     1534.58     1519.68     74.48 o 
  -6   2  11      652.11      656.55     46.32 o 
  -5   2  11      444.73      529.26     39.88 o 
  -4   2  11     1893.31     2073.75     83.32 o 
  -3   2  11     4998.02     4816.77    205.17 o 
  -2   2  11     1249.95     1332.74     47.54 o 
  -1   2  11     8358.09     7823.70    285.10 o 
   0   2  11      490.77      628.10     53.43 o 
   1   2  11     3310.27     3344.02     95.07 o 
   2   2  11      945.33     1018.27     57.80 o 
   3   2  11      193.74      226.97     34.48 o 
   4   2  11      449.73      462.94     33.75 o 
   5   2  11     1594.63     1527.76     91.16 o 
   6   2  11       18.23      -24.65     58.26 o 
  -8   3  11     4347.20     4614.37    181.82 o 
  -7   3  11      126.31      191.53     57.36 o 
  -6   3  11     1040.48     1332.98    227.74 o 
  -5   3  11      983.74     1044.41     50.00 o 
  -4   3  11     3229.46     3214.88     95.04 o 
  -3   3  11     2301.24     2840.50    144.52 o 
  -2   3  11    12657.01    12347.57    291.07 o 
  -1   3  11       31.74       59.12     67.19 o 
   0   3  11        3.60      884.14     65.68 o 
   1   3  11      296.89      289.38     36.17 o 
   2   3  11     6727.42     6600.00    168.67 o 
   3   3  11     3121.98     3101.99     95.86 o 
   4   3  11     7963.73     7677.16    160.31 o 
   5   3  11     4015.36     3871.49     97.53 o 
  -7   4  11      134.78      204.86     38.42 o 
  -6   4  11        0.70      100.11     72.80 o 
  -5   4  11     1659.79     1617.99    124.88 o 
  -4   4  11     1143.54     1307.22    108.18 o 
  -3   4  11       37.30       88.98     35.94 o 
  -2   4  11       12.34       58.16     42.68 o 
  -1   4  11     2443.60     2531.95     85.47 o 
   0   4  11       21.32        6.39     32.81 o 
   1   4  11      861.11      754.89    123.09 o 
   2   4  11      499.96      516.72     45.33 o 
   3   4  11       79.87       64.21     36.91 o 
   4   4  11      109.57      131.21     40.00 o 
   5   4  11     2522.27     2534.36     77.96 o 
  -6   5  11      850.20      963.07    110.85 o 
  -5   5  11     2131.48     2446.38    149.32 o 
  -4   5  11        3.42       -1.70     64.93 o 
  -3   5  11      111.99      149.64     40.16 o 
  -2   5  11      481.38      481.09     76.41 o 
  -1   5  11     5345.17     5090.26    141.99 o 
   0   5  11      230.76      183.73     40.38 o 
   1   5  11      878.54      845.33     53.73 o 
   2   5  11      582.70      526.48     48.98 o 
   3   5  11     1291.53     1262.15     68.39 o 
   4   5  11      102.60      140.26     45.91 o 
  -6   6  11       62.83      101.34     83.94 o 
  -5   6  11       41.93       63.88     78.89 o 
  -4   6  11     3378.55     3308.79    110.21 o 
  -3   6  11      211.78      284.17     47.70 o 
  -2   6  11     5262.81     5036.94    144.50 o 
  -1   6  11     4968.27     4958.78    142.85 o 
   0   6  11      481.95      470.06     50.50 o 
   1   6  11     1816.23     1657.91     76.62 o 
   2   6  11      461.41      410.95     69.38 o 
  -4   7  11      255.84      292.01     55.42 o 
  -3   7  11      117.19      113.90     49.76 o 
  -2   7  11      244.64      203.44     50.11 o 
  -1   7  11      785.42      852.55     87.23 o 
   0   7  11      186.96      200.08     49.46 o 
   1   7  11     3741.68     3582.50    118.83 o 
  -2  -8  12     2337.85     2396.41    137.66 o 
  -1  -8  12     2475.33     2376.78    129.97 o 
   0  -8  12       53.47       30.43     68.54 o 
  -4  -7  12      219.78      177.55     70.52 o 
  -3  -7  12      858.30      878.52     83.48 o 
  -2  -7  12     1071.17     1124.47     95.90 o 
  -1  -7  12        6.59       90.38     59.10 o 
   0  -7  12       95.38      220.54     65.35 o 
   2  -7  12     1832.54     1702.01     90.43 o 
   3  -7  12      508.17      487.84     55.60 o 
   4  -7  12     1836.77     2083.88    112.97 o 
  -5  -6  12      568.59      701.71     81.06 o 
  -4  -6  12     1176.99     1263.53     99.00 o 
  -3  -6  12      482.83      409.15     60.75 o 
  -2  -6  12     1008.22      943.35     78.88 o 
  -1  -6  12        8.64      -32.29     49.75 o 
   0  -6  12      101.37      114.05     51.04 o 
   1  -6  12      275.53      334.51     38.89 o 
   2  -6  12     3440.75     3356.12    138.06 o 
   3  -6  12      120.96      206.21     44.04 o 
   4  -6  12      507.16      496.62     59.19 o 
   5  -6  12      511.35      554.15     66.34 o 
  -6  -5  12      778.62      779.93     75.63 o 
  -5  -5  12     1520.42     1521.29    100.87 o 
  -4  -5  12      284.63      312.55     54.73 o 
  -3  -5  12     1232.32     1323.86     91.15 o 
  -2  -5  12     4249.00     4566.12    182.67 o 
  -1  -5  12     2210.87     2399.51    117.82 o 
   0  -5  12      378.45      380.40     53.71 o 
   1  -5  12     5537.56        3.41      9.38 o 
   3  -5  12      490.00      464.62     51.27 o 
   4  -5  12      135.12      182.73     46.47 o 
   5  -5  12     2402.65     2653.91    132.02 o 
  -7  -4  12      290.23      270.97     60.23 o 
  -6  -4  12       19.08      -16.41     51.43 o 
  -5  -4  12     1278.01     1201.85     86.83 o 
  -4  -4  12      914.88      887.81     75.31 o 
  -3  -4  12      987.36      999.05     75.62 o 
  -2  -4  12     6441.35     6373.15    233.65 o 
  -1  -4  12        3.55       63.58     19.12 o 
   0  -4  12     1432.84     1478.92     55.30 o 
   1  -4  12      531.46      499.39     44.24 o 
   2  -4  12     1775.49     1721.17     89.69 o 
   3  -4  12       61.80       32.18     37.81 o 
   4  -4  12     6526.40     6472.67    242.98 o 
   5  -4  12      572.18      599.53     67.07 o 
   6  -4  12      439.49      363.86     65.23 o 
  -7  -3  12     1069.56      928.58     77.92 o 
  -6  -3  12      132.18      173.27     52.00 o 
  -5  -3  12       44.01      -12.96     42.72 o 
  -4  -3  12     3611.52     3585.60    146.82 o 
  -3  -3  12      334.80      345.68     46.70 o 
  -2  -3  12     2303.95     2376.97    105.07 o 
  -1  -3  12      370.55      474.82     32.52 o 
   0  -3  12      255.32      330.35     28.15 o 
   1  -3  12     2616.60     2737.33     85.45 o 
   2  -3  12      422.69      625.77     40.72 o 
   3  -3  12     1341.10     1577.80     91.31 o 
   4  -3  12        7.04       -8.55     42.12 o 
   5  -3  12     2221.99     1953.64    114.69 o 
   6  -3  12      103.25       84.11     58.20 o 
  -8  -2  12     1516.33     1410.22     90.57 o 
  -7  -2  12     3948.55     3628.60    151.06 o 
  -6  -2  12     1334.33     1283.46     81.43 o 
  -5  -2  12     3737.23     3563.24    144.38 o 
  -4  -2  12       10.05       -4.24     30.54 o 
  -3  -2  12      388.00      358.79     40.05 o 
  -2  -2  12     4878.10     4765.52    122.24 o 
  -1  -2  12    19176.55    19709.40    610.97 o 
   0  -2  12     7163.53     7965.47    164.45 o 
   1  -2  12    16204.52    15730.55    562.26 o 
   2  -2  12     2896.61     3146.76     96.28 o 
   3  -2  12        9.48       19.83     40.87 o 
   4  -2  12     1022.08     1146.64     86.94 o 
   5  -2  12     4773.55     4727.39    195.69 o 
   6  -2  12     1322.71     1282.60     99.97 o 
  -8  -1  12      898.33      876.31     78.69 o 
  -7  -1  12      831.79      842.85     66.05 o 
  -6  -1  12      536.49      471.18     50.46 o 
  -5  -1  12      244.69      266.64     40.47 o 
  -4  -1  12      899.85      822.10     58.89 o 
  -3  -1  12       23.80      -10.98     28.67 o 
  -2  -1  12     2410.95     2541.71    170.04 o 
  -1  -1  12      219.30      514.91     45.89 o 
   0  -1  12        3.25        6.08     17.74 o 
   1  -1  12      270.35      279.89     46.37 o 
   2  -1  12     5953.53     5988.54    198.41 o 
   4  -1  12     3833.91     4305.87    180.30 o 
   5  -1  12      644.81      747.72     75.02 o 
   6  -1  12        3.91       -3.97     55.46 o 
  -8   0  12      589.93      618.14     62.96 o 
  -7   0  12       51.37       78.91     42.51 o 
  -6   0  12      188.58      162.11     39.61 o 
  -5   0  12      211.06      210.57     35.86 o 
  -4   0  12      602.84      529.51     38.51 o 
  -3   0  12      788.60      979.17    133.19 o 
  -2   0  12      222.26      275.80     27.31 o 
  -1   0  12      330.69      361.80     28.76 o 
   0   0  12     2311.94     2582.56    126.88 o 
   1   0  12        1.46        8.69     44.97 o 
   2   0  12     2073.22     2054.94     84.27 o 
   3   0  12      430.73      449.91     29.92 o 
   4   0  12     1086.84     1059.43     59.75 o 
   5   0  12      274.65      306.74     61.77 o 
   6   0  12     2185.20     1997.97    121.68 o 
  -8   1  12      922.28      879.20     60.12 o 
  -7   1  12     5760.25     5574.48    157.23 o 
  -6   1  12     2070.51     2085.04     75.86 o 
  -5   1  12    12330.45    11421.52    287.39 o 
  -4   1  12     3389.42     3241.96     96.18 o 
  -3   1  12     4174.75     3894.52    109.54 o 
  -2   1  12     3455.71     3374.43    122.24 o 
  -1   1  12     1801.83     2260.27     70.47 o 
   0   1  12      258.20      274.55     31.82 o 
   1   1  12     6127.60     6015.17    175.02 o 
   2   1  12     5171.58     5545.97    385.82 o 
   3   1  12      506.46      525.15     32.73 o 
   4   1  12     3377.25     3463.95     85.44 o 
   5   1  12        5.73      -35.43     52.17 o 
   6   1  12      388.44      414.72     73.56 o 
  -8   2  12     1234.42     1218.35     96.85 o 
  -7   2  12      207.86      244.85     37.45 o 
  -6   2  12        8.13       53.96     28.74 o 
  -5   2  12     1783.74     2192.51     92.61 o 
  -4   2  12     9978.27     9168.97    260.70 o 
  -3   2  12     3570.78     3510.32    125.17 o 
  -2   2  12    10591.73    12206.78    458.46 o 
  -1   2  12    12596.06    11838.48    278.81 o 
   0   2  12     5354.77     5276.43    296.01 o 
   1   2  12     1314.61     1724.63    245.20 o 
   2   2  12     1374.70     1388.95     61.15 o 
   3   2  12      707.44      714.81     45.77 o 
   4   2  12     8100.41     8183.52    168.92 o 
   5   2  12     7522.94     7668.33    161.43 o 
  -8   3  12     1001.92     1025.87     80.97 o 
  -7   3  12       72.50      105.89     38.42 o 
  -6   3  12     2490.19     2710.94    112.54 o 
  -5   3  12      457.75      480.70     35.44 o 
  -4   3  12    10370.87     8446.16    339.50 o 
  -3   3  12     2988.49     3615.98    174.72 o 
  -2   3  12     6410.55     5813.26    151.86 o 
  -1   3  12     2933.69     2515.68     85.04 o 
   0   3  12      407.96      553.11     42.59 o 
   1   3  12     2256.02     2177.84     79.00 o 
   2   3  12      548.65      584.47     45.91 o 
   3   3  12     1655.80     1560.50     83.84 o 
   4   3  12      193.72      250.65     33.63 o 
   5   3  12     2390.10     2458.36     76.38 o 
  -7   4  12      442.36      469.89     94.15 o 
  -6   4  12       24.76       98.74     73.09 o 
  -5   4  12     1393.83     1375.30    118.76 o 
  -4   4  12       35.11      -27.49     64.82 o 
  -3   4  12      634.85      609.05     49.23 o 
  -2   4  12      112.68      136.66     48.58 o 
  -1   4  12     2524.63     2252.33     80.87 o 
   0   4  12     2782.43     2662.25     91.40 o 
   1   4  12     1165.25     1179.10     87.02 o 
   2   4  12      915.36      849.02     95.98 o 
   3   4  12      213.74      174.96     42.76 o 
   4   4  12      400.28      413.56     49.49 o 
  -6   5  12     3490.25     3852.52    210.64 o 
  -5   5  12     4218.90     4737.19    232.15 o 
  -4   5  12       13.37       37.36     78.16 o 
  -3   5  12      741.20      756.14     55.35 o 
  -2   5  12     2160.35     2158.49     83.07 o 
  -1   5  12     1267.63     1317.41     66.79 o 
   0   5  12     1448.33     1416.92     69.10 o 
   1   5  12     5520.50     5598.30    155.42 o 
   2   5  12      278.84      285.96     47.21 o 
   3   5  12     1374.44     1247.04     70.38 o 
  -5   6  12     2315.83     2172.80    153.34 o 
  -4   6  12        1.69       38.25     47.79 o 
  -3   6  12      134.63      143.05     47.96 o 
  -2   6  12        7.00       -1.67     45.33 o 
  -1   6  12     1135.22     1272.10     73.17 o 
   0   6  12      558.79      636.68     56.65 o 
   1   6  12     1050.50     1063.17     65.65 o 
   2   6  12      695.16      731.88     59.95 o 
  -3   7  12     1120.83     1211.53     90.63 o 
  -2   7  12     1360.34     1346.34     80.30 o 
  -1   7  12     1020.75      998.16     69.32 o 
   0   7  12     1065.41     1185.55     73.39 o 
   0  -8  13        9.88      -46.18     68.36 o 
  -3  -7  13     1545.70     1448.82    109.99 o 
  -2  -7  13     2817.01     2850.17    139.88 o 
  -1  -7  13       30.08       48.06     60.70 o 
   0  -7  13      225.30      340.38     69.78 o 
   2  -7  13     4707.65     5114.54    195.03 o 
   3  -7  13      946.66     1085.63     84.42 o 
  -5  -6  13      284.93      357.90     67.74 o 
  -4  -6  13      397.20      610.21     77.17 o 
  -3  -6  13      449.17      414.96     63.56 o 
  -2  -6  13       22.77       37.30     49.64 o 
  -1  -6  13     4130.63     3966.32    169.75 o 
   0  -6  13      165.73      243.41     61.72 o 
   1  -6  13      752.13      864.52     65.36 o 
   2  -6  13      378.99      312.94     46.42 o 
   3  -6  13      442.70      478.60     55.65 o 
   4  -6  13      151.75      267.75     54.62 o 
  -6  -5  13     1996.52     2238.97    128.06 o 
  -5  -5  13       43.71       70.89     57.24 o 
  -4  -5  13       26.30       62.16     54.68 o 
  -3  -5  13      265.12      207.26     51.84 o 
  -2  -5  13     1462.02     1614.88     94.18 o 
  -1  -5  13     1262.86     1188.77     85.41 o 
   0  -5  13     3984.52     3833.66    107.53 o 
   1  -5  13      919.94      -11.94      7.96 o 
   2  -5  13      287.28      277.15     43.97 o 
   3  -5  13     2826.04     2884.97    130.86 o 
   4  -5  13      158.22      128.67     49.42 o 
   5  -5  13       23.48       28.83     52.44 o 
  -6  -4  13      730.33      725.38     76.15 o 
  -5  -4  13       24.58       55.83     52.19 o 
  -4  -4  13     1808.01     1848.61    102.70 o 
  -3  -4  13       68.83       84.16     48.49 o 
  -2  -4  13     5619.72     5679.41    215.73 o 
  -1  -4  13     3393.35     3386.21    140.52 o 
   0  -4  13      529.87      569.19     40.02 o 
   1  -4  13     7324.36     7229.45    189.03 o 
   2  -4  13      315.26      349.11     47.66 o 
   3  -4  13       18.84       16.88     40.30 o 
   4  -4  13      316.53      359.93     57.62 o 
   5  -4  13       39.30      -43.53     50.74 o 
  -7  -3  13     4162.05     4197.83    175.44 o 
  -6  -3  13     2926.79     2829.83    132.70 o 
  -5  -3  13    12061.89    11757.47    404.06 o 
  -4  -3  13     1188.18     1120.43     73.24 o 
  -3  -3  13      635.76      567.01     56.02 o 
  -2  -3  13       49.79      132.07     43.05 o 
  -1  -3  13     8048.71     8686.63    211.53 o 
   0  -3  13     4270.16     4279.09     97.42 o 
   1  -3  13    16339.14    15316.54    377.46 o 
   2  -3  13    12321.92    12360.59    975.97 o 
   3  -3  13     5710.32     6145.03    232.75 o 
   4  -3  13     6970.88     7482.19    278.78 o 
   5  -3  13       33.54      -33.79     52.13 o 
   6  -3  13       41.88       61.62     61.16 o 
  -7  -2  13     1604.07     1559.97     95.66 o 
  -6  -2  13       12.41       21.49     39.88 o 
  -5  -2  13     1287.73     1129.17     76.45 o 
  -4  -2  13        0.92       67.55     34.69 o 
  -3  -2  13      480.48      472.48     47.75 o 
  -2  -2  13      933.82     1058.35     45.49 o 
  -1  -2  13     1810.11     1678.84     50.15 o 
   0  -2  13      213.75      255.50     24.67 o 
   1  -2  13        0.59       24.45     34.27 o 
   2  -2  13     3185.44     3446.00    197.34 o 
   3  -2  13      298.89      395.60     56.97 o 
   4  -2  13     2688.35     2998.17    143.02 o 
   5  -2  13     2254.46     2223.50    125.54 o 
   6  -2  13      897.35      856.18     85.72 o 
  -8  -1  13      593.87      499.53     63.46 o 
  -7  -1  13       17.86       23.80     38.88 o 
  -6  -1  13      146.72      117.13     42.48 o 
  -5  -1  13      313.50      274.61     43.58 o 
  -4  -1  13     3535.23     3396.16    134.27 o 
  -3  -1  13        8.43      -15.05     45.18 o 
  -2  -1  13      721.17     1084.38    206.39 o 
   0  -1  13     3046.15     2886.78    132.10 o 
   1  -1  13      105.77      193.14     31.85 o 
   2  -1  13     2417.06     2634.90    144.38 o 
   3  -1  13     1388.33     1669.06     70.38 o 
   4  -1  13      206.38      148.92     54.26 o 
   5  -1  13     2668.98     2655.93    138.04 o 
   6  -1  13       33.16       24.61     60.74 o 
  -8   0  13      173.57      246.27     53.24 o 
  -7   0  13       18.32       45.29     41.91 o 
  -6   0  13      272.56      281.80     40.62 o 
  -5   0  13    10889.19    10768.66    273.48 o 
  -4   0  13     3654.14     3438.53    102.72 o 
  -3   0  13    12768.14    12088.84    418.92 o 
  -2   0  13     8084.27     8200.18    209.63 o 
  -1   0  13       35.56       66.95     24.86 o 
   0   0  13     1023.81     1068.38     87.52 o 
   1   0  13     1965.61     1736.00    107.41 o 
   2   0  13     3172.20     3294.06     79.32 o 
   3   0  13      670.35      722.11     38.18 o 
   4   0  13     4720.69     4436.57    185.65 o 
   5   0  13        6.39      -42.37     52.97 o 
  -8   1  13     2102.81     2135.85     87.07 o 
  -7   1  13      118.24      122.24     36.02 o 
  -6   1  13        6.43       17.26     33.85 o 
  -5   1  13       11.91       53.57     60.52 o 
  -4   1  13     2446.89     2540.75    116.33 o 
  -3   1  13      746.81      976.66    180.85 o 
  -2   1  13     9523.01     9878.94    404.96 o 
  -1   1  13     1796.28     1936.74    112.88 o 
   0   1  13     2724.48     2431.81    101.58 o 
   1   1  13     7105.42     6719.00    170.40 o 
   2   1  13       15.54       52.02     33.66 o 
   3   1  13      894.20      900.91     44.11 o 
   4   1  13       37.40       55.95     29.00 o 
   5   1  13     1028.01     1074.80     94.16 o 
  -7   2  13      757.58      731.91     53.15 o 
  -6   2  13      231.60      250.17     34.46 o 
  -5   2  13        8.74       51.10     64.77 o 
  -4   2  13     7683.94     7163.29    426.99 o 
  -2   2  13     8108.71     8931.88    347.38 o 
  -1   2  13    10093.75     9024.03    408.24 o 
   0   2  13      756.00      731.13     45.15 o 
   1   2  13     2643.77     3061.25    238.70 o 
   2   2  13      123.22       90.38     62.78 o 
   3   2  13       29.63       27.27     26.70 o 
   4   2  13      128.86      184.30     33.33 o 
   5   2  13      856.08      940.00     88.15 o 
  -7   3  13      680.36      619.34     92.45 o 
  -6   3  13      106.40      176.29     73.40 o 
  -5   3  13     1408.85     1368.89    113.52 o 
  -4   3  13     1666.50     1419.20    111.24 o 
  -3   3  13      356.72      500.40     78.31 o 
  -2   3  13     2882.05     2896.12     94.58 o 
  -1   3  13       21.40       15.26     35.40 o 
   0   3  13      335.10      373.22     49.83 o 
   1   3  13     2881.04     2738.19     92.69 o 
   2   3  13     7546.61     7404.20    217.28 o 
   3   3  13      440.26      510.29     47.62 o 
   4   3  13     4996.47     4715.50    111.64 o 
  -7   4  13      329.76      320.04     95.67 o 
  -6   4  13      938.15      863.42    109.00 o 
  -5   4  13      403.47      454.71     95.60 o 
  -4   4  13       35.21       88.02     75.07 o 
  -3   4  13     1474.77     1300.07    116.27 o 
  -2   4  13     1479.30     1425.66     71.02 o 
  -1   4  13       10.59       26.01     38.63 o 
   0   4  13      948.79      934.00     57.93 o 
   1   4  13     4112.96     4117.50    122.72 o 
   2   4  13      100.03       88.11     47.50 o 
   3   4  13      507.14      593.67     54.47 o 
   4   4  13      150.56      136.52     47.11 o 
  -6   5  13      641.54      807.59    118.87 o 
  -5   5  13     3155.48     3682.20    205.05 o 
  -4   5  13       22.96      -32.83     84.41 o 
  -3   5  13      161.33      117.68     46.71 o 
  -2   5  13      575.81      656.01     55.91 o 
  -1   5  13     3728.26     3628.47    117.29 o 
   0   5  13      164.96      155.58     46.84 o 
   1   5  13     2246.40     2280.63     88.38 o 
   2   5  13      264.31      298.45     65.16 o 
  -5   6  13     2153.08     1976.10    149.05 o 
  -4   6  13     1997.51     1985.16    150.31 o 
  -3   6  13     1473.44     1584.60     82.45 o 
  -2   6  13     3467.15     3018.33    109.43 o 
  -1   6  13        7.65       36.31     85.32 o 
   0   6  13      618.47      665.87     61.33 o 
   1   6  13      329.71      358.80     57.25 o 
  -3  -7  14        7.43       64.50     67.28 o 
  -2  -7  14        7.34       69.68     56.71 o 
  -1  -7  14      477.38      563.87     72.46 o 
   0  -7  14       58.58       19.50     58.20 o 
  -4  -6  14       99.87      112.85     59.86 o 
  -3  -6  14       43.59       48.59     55.60 o 
  -2  -6  14      360.42      296.69     59.87 o 
  -1  -6  14     1561.50     1586.64     97.85 o 
   0  -6  14        1.72        9.27     56.92 o 
   2  -6  14      281.34      396.66     51.74 o 
   3  -6  14       11.27       33.94     45.74 o 
  -5  -5  14     1174.49     1045.92     87.30 o 
  -4  -5  14      566.31      530.00     66.62 o 
  -3  -5  14        2.07      -38.33     53.40 o 
  -2  -5  14     2522.91     2590.84    127.81 o 
  -1  -5  14     3979.50     3888.32    164.17 o 
   0  -5  14      748.89      732.36     71.29 o 
   1  -5  14      779.20      -12.49      9.70 o 
   2  -5  14      918.84      999.06     78.49 o 
   3  -5  14      181.18      287.82     52.95 o 
   4  -5  14     1005.87      858.44     76.82 o 
  -6  -4  14       41.83        6.78     58.33 o 
  -5  -4  14     5476.56     5723.21    223.31 o 
  -4  -4  14      522.81      422.27     62.37 o 
  -3  -4  14     2872.02     2827.66    132.34 o 
  -2  -4  14     3593.55     3748.17    157.55 o 
  -1  -4  14       97.24       49.68     47.12 o 
   0  -4  14      856.92      867.99     48.60 o 
   1  -4  14     1426.18     1977.32    265.00 o 
   2  -4  14     1313.52     1495.70     92.09 o 
   3  -4  14       72.62      177.99     49.45 o 
   4  -4  14     1721.25     2108.72    120.39 o 
   5  -4  14       53.18      120.60     60.49 o 
  -7  -3  14     1202.18     1278.86     91.23 o 
  -6  -3  14      120.77      136.94     49.71 o 
  -5  -3  14      407.99      403.70     60.39 o 
  -4  -3  14      724.55      771.28     66.86 o 
  -3  -3  14      137.36       99.46     45.74 o 
  -2  -3  14     1112.82     1033.91     74.78 o 
  -1  -3  14       32.29       40.20     24.54 o 
   0  -3  14      778.66      726.61     60.27 o 
   1  -3  14     1210.12     1321.53     71.87 o 
   2  -3  14        0.84      -10.75     29.43 o 
   3  -3  14     3075.32     3155.59    143.37 o 
   4  -3  14      102.33       74.26     53.72 o 
   5  -3  14      183.63        8.77     58.22 o 
  -7  -2  14     1015.01      966.79     77.12 o 
  -6  -2  14      771.48      666.22     60.21 o 
  -5  -2  14     2967.66     3154.84    135.82 o 
  -4  -2  14     1985.05     2099.89    101.79 o 
  -3  -2  14      256.74      340.24     47.68 o 
  -2  -2  14     2914.60     3023.31     75.24 o 
  -1  -2  14     8291.48     8442.64    175.03 o 
   0  -2  14     1757.01     1825.92     54.95 o 
   1  -2  14    11554.67    10267.00    561.62 o 
   2  -2  14     1772.89     1885.88    144.27 o 
   3  -2  14     1161.73     1181.96     90.99 o 
   4  -2  14      820.45      947.95     89.42 o 
   5  -2  14      325.82      331.91     67.93 o 
  -7  -1  14      151.33      177.27     49.34 o 
  -6  -1  14       31.48        7.88     42.13 o 
  -5  -1  14     3344.86     3212.71    133.22 o 
  -4  -1  14     2795.43     2933.47    122.09 o 
  -3  -1  14     2314.45     2404.50     80.54 o 
  -2  -1  14     5063.37     4990.48    138.62 o 
  -1  -1  14        5.43       75.03     36.81 o 
   0  -1  14      348.99      403.85     35.45 o 
   1  -1  14     3763.50     4218.64    239.20 o 
   2  -1  14     8889.21     8366.96    484.54 o 
   3  -1  14     3999.53     4201.91    428.00 o 
   4  -1  14    13422.76    13740.05    480.60 o 
   5  -1  14     2906.49     2884.99    148.39 o 
  -7   0  14      664.45      564.69     47.68 o 
  -6   0  14       10.38        4.41     31.99 o 
  -5   0  14     1174.72     1099.82     57.19 o 
  -4   0  14     3922.17     3712.78    110.80 o 
  -3   0  14     1910.03     1926.21     70.99 o 
  -2   0  14     2168.86     2078.41     71.94 o 
  -1   0  14      770.45      857.96    103.66 o 
   0   0  14     1485.07     1665.72    103.15 o 
   1   0  14       12.32       25.16     28.35 o 
   2   0  14     3795.36     3797.67    117.93 o 
   3   0  14      209.06      241.44     48.52 o 
   4   0  14     2062.91     2119.88    118.31 o 
   5   0  14     1230.68     1249.56    103.13 o 
  -7   1  14      900.86      914.78     57.87 o 
  -6   1  14      203.49      205.95     35.87 o 
  -5   1  14     5322.08     5248.15    161.95 o 
  -4   1  14       27.22      191.49    180.00 o 
  -3   1  14      270.29      252.71     31.33 o 
  -2   1  14      268.44      290.70     36.58 o 
  -1   1  14      928.43     1092.44     91.22 o 
   0   1  14      121.51      221.53     60.09 o 
   1   1  14      943.11      999.95     91.82 o 
   2   1  14      347.44      352.90     33.20 o 
   3   1  14      781.26      789.28     42.63 o 
   4   1  14       10.07       38.70     30.89 o 
   5   1  14     3161.70     3204.45    157.71 o 
  -7   2  14       96.28       79.39     36.24 o 
  -6   2  14     2055.23     1885.99     73.87 o 
  -5   2  14      609.38     1065.70    107.15 o 
  -4   2  14      729.33     1034.97    100.91 o 
  -3   2  14     2933.08     3079.37    157.84 o 
  -2   2  14    23490.12    28080.80   1011.51 o 
  -1   2  14      987.98     1003.78     98.28 o 
   0   2  14     8814.26     8321.50    206.54 o 
   1   2  14     5127.78     5366.39    183.33 o 
   2   2  14        5.30      -15.00     38.00 o 
   3   2  14      468.80      537.26     37.81 o 
   4   2  14     2132.57     2049.64     67.46 o 
  -7   3  14        7.06      -28.41     81.46 o 
  -6   3  14      213.96      182.23     83.42 o 
  -5   3  14      108.07      185.15     73.54 o 
  -4   3  14     2095.37     2242.08    140.20 o 
  -3   3  14      107.20      140.04     71.51 o 
  -2   3  14     3028.07     2547.06    148.46 o 
  -1   3  14     4231.00     4045.31    120.91 o 
   0   3  14     2741.66     2604.47     92.12 o 
   1   3  14     4473.35     4303.54    148.44 o 
   2   3  14      767.77      967.06     61.17 o 
   3   3  14     2755.52     2724.07     96.60 o 
   4   3  14      619.95      664.36     44.59 o 
  -6   4  14     1244.74     1379.97    131.75 o 
  -5   4  14     4386.05     3775.06    201.24 o 
  -4   4  14       51.66      -39.60     74.75 o 
  -3   4  14       75.56       99.06     75.85 o 
  -2   4  14      629.63      673.74     52.90 o 
  -1   4  14    14452.32    13313.70    324.39 o 
   0   4  14     3521.94     3283.78    149.43 o 
   1   4  14    10859.13    10238.16    255.30 o 
   2   4  14     4870.36     4714.87    139.64 o 
   3   4  14      476.69      481.04     54.38 o 
  -5   5  14        5.53      -89.86     86.58 o 
  -4   5  14       12.96       38.63     91.18 o 
  -3   5  14      490.14      623.44     72.97 o 
  -2   5  14      924.22      965.20     64.91 o 
  -1   5  14       44.40       -4.23     46.93 o 
   0   5  14      212.28      267.82     48.87 o 
   1   5  14       15.02       36.69     48.11 o 
   2   5  14     1516.66     1374.18     79.12 o 
  -4   6  14        7.37      -50.26     85.59 o 
  -3   6  14     2218.24     2255.84     97.63 o 
  -2   6  14      478.05      570.47     64.12 o 
  -1   6  14      175.25      240.25     58.20 o 
   0   6  14     1800.75     1669.72     86.34 o 
  -2  -7  15     2661.36     2950.59    150.76 o 
  -1  -7  15      663.11      585.24     81.46 o 
   0  -7  15      967.78     1259.78    105.74 o 
  -4  -6  15      428.80      506.42     78.82 o 
  -3  -6  15     1282.88     1242.53     95.12 o 
  -2  -6  15     4099.57     4228.06    179.19 o 
  -1  -6  15     4772.09     5186.94    207.31 o 
   0  -6  15     4146.89     4649.18    194.17 o 
   2  -6  15      762.60      909.83     82.17 o 
   3  -6  15      785.83      940.68     87.17 o 
  -5  -5  15       30.09        4.72     63.61 o 
  -4  -5  15      567.21      603.44     76.77 o 
  -3  -5  15      196.04      265.59     58.05 o 
  -2  -5  15       19.14      124.97     50.15 o 
  -1  -5  15     1487.72     1528.84     97.87 o 
   0  -5  15       49.49       53.28     49.88 o 
   1  -5  15      337.51      -16.48     11.96 o 
   2  -5  15      722.83      751.96     65.59 o 
   3  -5  15      123.38       99.32     50.13 o 
   4  -5  15     1873.95     2061.48    122.39 o 
  -6  -4  15      230.75      218.97     66.69 o 
  -5  -4  15      511.80      489.94     69.45 o 
  -4  -4  15      266.54      203.29     59.69 o 
  -3  -4  15     1230.75     1438.40     94.89 o 
  -2  -4  15       62.86       78.06     45.99 o 
  -1  -4  15      899.72      930.00     70.90 o 
   0  -4  15      985.77     1021.57     46.90 o 
   1  -4  15       30.39        2.44     30.63 o 
   2  -4  15     1019.90     1039.65     85.31 o 
   3  -4  15      423.60      228.28     57.31 o 
   4  -4  15       57.05        3.48     54.77 o 
  -6  -3  15     4440.84     4435.23    184.38 o 
  -5  -3  15    10572.19    10414.66    364.95 o 
  -4  -3  15     3669.16     3376.52    146.48 o 
  -3  -3  15     6029.53     5982.29    224.58 o 
  -2  -3  15      779.36      822.08     71.33 o 
  -1  -3  15      394.93      371.32     28.90 o 
   0  -3  15      375.75      456.32     65.36 o 
   1  -3  15     5769.94     6062.04    167.50 o 
   2  -3  15     1614.97     1672.81     99.90 o 
   3  -3  15     2033.80     2231.07    120.99 o 
   4  -3  15     1627.92     1608.87    109.53 o 
  -7  -2  15     1506.25     1391.90     97.35 o 
  -6  -2  15       35.19       17.02     49.52 o 
  -5  -2  15     3052.94     3115.04    136.86 o 
  -4  -2  15     4895.47     4823.62    185.62 o 
  -3  -2  15     1875.87     1627.28     89.08 o 
  -2  -2  15    12650.31    12276.00    309.90 o 
  -1  -2  15      987.35      926.48     41.69 o 
   0  -2  15     2557.37     2983.67     77.25 o 
   1  -2  15      642.46      633.47     60.70 o 
   2  -2  15      618.63      681.78    123.07 o 
   3  -2  15      114.78       86.35     54.03 o 
   4  -2  15     4922.16     5078.23    211.50 o 
   5  -2  15     2018.20     2080.77    128.99 o 
  -7  -1  15     2151.64     2184.09    112.66 o 
  -6  -1  15      877.89      853.90     73.42 o 
  -5  -1  15     2899.52     2874.14    124.94 o 
  -4  -1  15     8002.78     8054.42    212.98 o 
  -3  -1  15     1710.71     1569.73     67.85 o 
  -2  -1  15     6798.74     6863.07    184.04 o 
  -1  -1  15     1130.62     1238.71     45.78 o 
   0  -1  15      315.15      276.66     35.67 o 
   1  -1  15      191.54      288.79     38.27 o 
   2  -1  15     2615.05     2399.55    127.88 o 
   3  -1  15       24.10       32.90     50.69 o 
   4  -1  15      388.31      477.30     71.60 o 
   5  -1  15      972.56     1030.01     94.57 o 
  -7   0  15      401.63      285.02     44.85 o 
  -6   0  15       36.35       42.64     35.48 o 
  -5   0  15      883.12      972.75     55.83 o 
  -4   0  15       34.66       66.62     34.01 o 
  -3   0  15      153.38      184.53     32.74 o 
  -2   0  15      506.09     1018.82     65.50 o 
  -1   0  15     3758.42     3600.07    382.03 o 
   0   0  15       51.72       83.76     52.71 o 
   1   0  15     4232.41     4189.71    269.15 o 
   2   0  15     3143.86     2880.74    278.92 o 
   3   0  15      519.97      555.82     50.49 o 
   4   0  15      790.30      854.82     81.52 o 
  -7   1  15     1106.69     1108.31     63.35 o 
  -6   1  15     6326.51     5888.22    165.67 o 
  -5   1  15       77.92       92.20     34.70 o 
  -4   1  15      131.48      130.48     30.72 o 
  -3   1  15     1143.63     1523.99    113.49 o 
  -2   1  15     2928.04     2798.46    146.30 o 
  -1   1  15      775.27      907.14     85.61 o 
   0   1  15     4442.11     3909.24    184.78 o 
   1   1  15     2212.84     2260.24     81.80 o 
   2   1  15      116.86      172.72     30.06 o 
   3   1  15      711.30      796.28     44.26 o 
   4   1  15     1128.52     1024.83     88.06 o 
  -7   2  15     1603.32     1593.65    134.82 o 
  -6   2  15     1725.00     1616.63    130.30 o 
  -5   2  15     1562.09     1441.47    119.42 o 
  -4   2  15      738.35      694.17     86.55 o 
  -2   2  15     1903.79     2349.96    138.21 o 
  -1   2  15     1460.31     1613.35    120.10 o 
   0   2  15        5.12       49.62     35.85 o 
   1   2  15     3289.14     3501.53    281.50 o 
   2   2  15       49.02       26.11     62.05 o 
   3   2  15       32.06       82.10     32.85 o 
   4   2  15        1.42       18.37     34.86 o 
  -6   3  15     1491.47     1780.70    136.30 o 
  -5   3  15     8877.45     7308.05    310.97 o 
  -4   3  15     2999.14     2367.62    147.95 o 
  -3   3  15     2295.38     3042.83    169.06 o 
  -2   3  15     1200.27     1193.00    114.32 o 
  -1   3  15     1499.18     1405.39    136.63 o 
   0   3  15       68.38       23.14     42.32 o 
   1   3  15     3198.38     3075.70    104.99 o 
   2   3  15     2535.68     2606.05     96.60 o 
   3   3  15     1396.16     1254.12     71.74 o 
  -6   4  15      435.19      411.97    101.06 o 
  -5   4  15        1.54       17.99     86.69 o 
  -4   4  15        9.65      -28.75     83.85 o 
  -3   4  15      437.82      376.77     92.12 o 
  -2   4  15     1981.11     1673.10     78.04 o 
  -1   4  15      283.97      359.54     52.27 o 
   0   4  15      592.57      627.09     58.90 o 
   1   4  15     2821.71     2667.47    102.72 o 
   2   4  15       89.66       63.29     48.54 o 
  -5   5  15      670.20      802.53    121.19 o 
  -4   5  15      384.53      396.80    103.79 o 
  -3   5  15       14.18       64.04     46.74 o 
  -2   5  15      393.65      455.00     58.06 o 
  -1   5  15      795.79      727.19     65.14 o 
   0   5  15       18.65       38.63     51.61 o 
   1   5  15     1729.78     1566.11     86.38 o 
  -3  -6  16       46.54       13.89     65.53 o 
  -2  -6  16       86.19      112.72     57.66 o 
  -1  -6  16       25.74      120.53     63.46 o 
   0  -6  16      387.41      324.46     65.40 o 
  -4  -5  16     1032.03      943.10     88.47 o 
  -3  -5  16       26.35      -83.72     57.01 o 
  -2  -5  16     3108.81     3163.62    146.89 o 
  -1  -5  16      147.78      100.62     57.62 o 
   0  -5  16      351.44      309.92     58.95 o 
   2  -5  16      446.70      620.60     64.84 o 
   3  -5  16        0.01      -20.23     50.12 o 
  -5  -4  16     1893.68     1892.07    115.53 o 
  -4  -4  16     2316.18     2366.66    125.86 o 
  -3  -4  16     2796.13     3195.53    147.42 o 
  -2  -4  16      397.79      438.69     61.95 o 
  -1  -4  16        5.71       11.39     50.87 o 
   0  -4  16       21.92        9.40     38.04 o 
   1  -4  16     4461.85     5444.37    211.30 o 
   2  -4  16     1346.38     1444.65    100.58 o 
   3  -4  16     1781.94     1865.38    117.22 o 
   4  -4  16     2156.70     2227.89    134.47 o 
  -6  -3  16      187.73       85.33     58.87 o 
  -5  -3  16     1173.73     1180.59     90.95 o 
  -4  -3  16       91.42      109.22     53.93 o 
  -3  -3  16       47.49       42.93     50.57 o 
  -2  -3  16      966.20      972.88     76.31 o 
  -1  -3  16      560.99      471.77     45.81 o 
   0  -3  16      980.23     1093.24     61.75 o 
   1  -3  16       82.19        3.03     34.05 o 
   2  -3  16      105.51       76.71     50.77 o 
   3  -3  16      334.36      379.57     64.59 o 
   4  -3  16      208.35      231.31     65.52 o 
  -6  -2  16      575.79      524.72     65.31 o 
  -5  -2  16       95.51       87.75     51.40 o 
  -4  -2  16      170.79      277.42     53.25 o 
  -3  -2  16      416.37      542.02     59.37 o 
  -2  -2  16     3460.55     3526.90    138.77 o 
  -1  -2  16      462.57      539.65     33.93 o 
   0  -2  16      121.35      143.64     43.85 o 
   1  -2  16     1356.27     1517.27     70.58 o 
   2  -2  16      380.88      608.41     81.72 o 
   3  -2  16      310.45      178.54     60.06 o 
   4  -2  16       15.51       45.42     60.30 o 
  -6  -1  16        4.55       27.80     40.45 o 
  -5  -1  16     4685.79     4117.07    127.17 o 
  -4  -1  16     1357.82     1450.12     71.74 o 
  -3  -1  16     6258.90     6023.27    219.12 o 
  -2  -1  16     5896.41     5962.38    246.79 o 
  -1  -1  16      397.81      578.20     33.77 o 
   0  -1  16     1622.29     1993.25    164.56 o 
   1  -1  16     1998.70     2519.94     91.31 o 
   2  -1  16      831.65      926.11     60.53 o 
   3  -1  16     3012.45     2885.06    141.63 o 
   4  -1  16     6691.60     6707.59    264.82 o 
  -7   0  16      829.68      705.39     56.01 o 
  -6   0  16       71.54       64.72     54.08 o 
  -5   0  16        6.61      -15.09     34.19 o 
  -4   0  16      420.60      388.47     42.66 o 
  -3   0  16      982.56     1137.34    152.10 o 
  -2   0  16     2708.44     2667.28    340.11 o 
   0   0  16     2507.97     2967.77    151.42 o 
   1   0  16      939.08     1093.23     63.58 o 
   2   0  16       85.00       97.55     50.61 o 
   3   0  16      651.26      853.46     65.09 o 
   4   0  16     1026.36     1024.79     90.00 o 
  -6   1  16      954.41      831.96     56.70 o 
  -5   1  16      105.21      111.06     73.15 o 
  -4   1  16     2126.56     5336.51    240.53 o 
  -3   1  16       61.54      151.11     66.65 o 
  -2   1  16     5371.20     4607.75    208.44 o 
  -1   1  16     6282.12     7084.27    290.82 o 
   0   1  16     1590.36     1707.01    122.73 o 
   1   1  16     4565.37     4341.94    203.87 o 
   2   1  16      332.00      289.81     34.95 o 
   3   1  16       27.48       -5.15     33.56 o 
   4   1  16      875.44      878.40     86.02 o 
  -6   2  16      634.76      687.02     99.97 o 
  -5   2  16      678.88      796.55     97.22 o 
  -4   2  16       41.37       56.15     69.15 o 
  -3   2  16      400.65      463.50     78.75 o 
  -2   2  16     1221.40     1632.69    122.55 o 
  -1   2  16      205.03      298.23     78.21 o 
   0   2  16     1346.29     1438.64    120.72 o 
   1   2  16      401.23      422.03     52.49 o 
   2   2  16      153.23      159.10     47.68 o 
   3   2  16      139.78      161.74     41.92 o 
  -6   3  16     1603.03     1954.04    152.16 o 
  -5   3  16      779.75      653.07    103.21 o 
  -4   3  16      153.51      192.47     80.64 o 
  -3   3  16     2020.96     2440.21    154.40 o 
  -2   3  16        2.40        5.02     76.16 o 
  -1   3  16       92.60      109.12     46.03 o 
   0   3  16      349.59      341.88     51.83 o 
   1   3  16     2267.40     2116.93     89.65 o 
   2   3  16      384.38      384.94     54.13 o 
  -5   4  16     6385.40     5855.64    277.13 o 
  -4   4  16      512.27      637.24    110.56 o 
  -3   4  16     1312.53     1211.09    121.06 o 
  -2   4  16      140.54       86.42     46.09 o 
  -1   4  16     1264.96     1303.76    108.98 o 
   0   4  16      607.09      538.18     59.96 o 
   1   4  16     5902.30     5503.07    159.88 o 
  -3   5  16     2450.67     2860.09    179.94 o 
  -2   5  16     3949.02     3931.04    129.66 o 
  -1   5  16      606.57      437.09     62.42 o 
  -1  -6  17     1959.27     1855.63    116.69 o 
   0  -6  17     3402.52     3252.08    156.59 o 
  -3  -5  17     1503.20     1386.47    103.57 o 
  -2  -5  17      782.73      778.68     78.96 o 
  -1  -5  17      268.93      165.63     56.67 o 
   0  -5  17       24.51       47.50     67.93 o 
   2  -5  17     1792.61     1751.98    110.57 o 
  -5  -4  17     2029.35     1889.93    117.49 o 
  -4  -4  17       56.79      138.95     63.34 o 
  -3  -4  17       10.44      -61.74     56.46 o 
  -2  -4  17      205.43      224.32     59.05 o 
  -1  -4  17     1555.90     1716.42     83.46 o 
   0  -4  17      231.26      328.12     45.37 o 
   1  -4  17     1441.12     1361.60     97.70 o 
   2  -4  17     2063.02     2207.95    126.43 o 
   3  -4  17      111.38      102.55     60.94 o 
  -5  -3  17     1447.36     1550.46     96.90 o 
  -4  -3  17       67.27        6.82     53.84 o 
  -3  -3  17     1783.81     1677.19     95.64 o 
  -2  -3  17       21.89       17.42     59.61 o 
  -1  -3  17      195.92      194.91     42.70 o 
   0  -3  17       43.00      150.38     62.68 o 
   1  -3  17     1428.03     1327.78     69.42 o 
   2  -3  17      554.10      644.15     71.54 o 
   3  -3  17       41.08      -24.62     55.26 o 
  -6  -2  17      686.96      700.38     73.06 o 
  -5  -2  17      986.62     1001.11     83.44 o 
  -4  -2  17      169.14      132.79     43.17 o 
  -3  -2  17     5288.88     5072.81    149.00 o 
  -2  -2  17     5637.47     6057.47    169.56 o 
  -1  -2  17     3277.30     3291.30    152.24 o 
   0  -2  17    10494.96     9718.92    905.54 o 
   1  -2  17      467.39      605.40     49.36 o 
   2  -2  17      254.33      284.72     61.44 o 
   3  -2  17       35.79       57.52     57.19 o 
  -6  -1  17      480.06      415.54     50.68 o 
  -5  -1  17     1766.74     1947.62     82.92 o 
  -4  -1  17     2273.72     2660.59    112.01 o 
  -3  -1  17      621.48      701.98     52.60 o 
  -2  -1  17     7110.97     7095.02    191.39 o 
  -1  -1  17      991.86     1213.64     83.27 o 
   0  -1  17     1532.00     1799.84    114.49 o 
   1  -1  17     3120.36     3598.99    136.44 o 
   2  -1  17      104.76       94.69     49.58 o 
   3  -1  17     1439.69     1700.21    111.80 o 
  -6   0  17     1400.31     1321.99     71.14 o 
  -5   0  17     3741.00     3394.83    152.85 o 
  -4   0  17      122.63      172.61     38.50 o 
  -3   0  17       56.20       32.45     67.81 o 
  -2   0  17     3772.89     3127.21    162.63 o 
  -1   0  17     6216.44     5689.82    243.74 o 
   0   0  17     2837.51     3234.74    164.94 o 
   1   0  17    10327.22    10017.03    466.70 o 
   2   0  17     1300.50     1561.88     77.80 o 
   3   0  17     2025.13     2028.63    120.60 o 
  -6   1  17     1656.00     1589.57    136.60 o 
  -5   1  17        9.01       -4.58     75.93 o 
  -4   1  17     1364.20     1268.08    115.54 o 
  -3   1  17       28.35       18.87     64.93 o 
  -2   1  17      799.01      688.63     85.82 o 
  -1   1  17      161.01      198.27     78.25 o 
   0   1  17     1621.83     1494.65    120.53 o 
   1   1  17        0.04      -21.86     69.22 o 
   2   1  17      226.94      205.99     45.29 o 
   3   1  17        2.71      -24.85     34.04 o 
  -6   2  17      720.79      928.26    110.14 o 
  -5   2  17      456.10      622.73     94.69 o 
  -4   2  17       57.70       75.43     73.57 o 
  -3   2  17     1285.58     1170.69    111.51 o 
  -2   2  17      363.33      442.65     85.31 o 
  -1   2  17      366.84      441.93     87.68 o 
   0   2  17      124.24      305.07     82.28 o 
   1   2  17      510.27      685.81    125.62 o 
   2   2  17      479.80      479.38     57.47 o 
  -5   3  17     7616.80     6708.31    297.68 o 
  -4   3  17     1736.50     1802.72    141.74 o 
  -3   3  17     6255.16     7707.30    328.84 o 
  -2   3  17      945.40     1034.23    112.10 o 
  -1   3  17      260.07      212.34     85.16 o 
   0   3  17       12.08       89.62     49.01 o 
   1   3  17     3621.43     3521.08    118.97 o 
  -4   4  17      232.44      286.28    105.14 o 
  -3   4  17      686.85      709.20    118.16 o 
  -2   4  17     3245.74     3180.91    187.26 o 
  -1   4  17      431.21      422.45     77.29 o 
   0   4  17     3066.50     2810.68    118.28 o 
  -2  -5  18     2356.34     2454.16    130.05 o 
  -1  -5  18      204.89      177.92     49.58 o 
  -4  -4  18       95.07       61.54     65.00 o 
  -3  -4  18     1923.13     1860.51    112.28 o 
  -2  -4  18       43.55       84.42     45.88 o 
  -1  -4  18      381.36      397.64     50.65 o 
   0  -4  18      150.47       93.41     73.72 o 
   1  -4  18     4323.37     4545.07    191.37 o 
   2  -4  18     1957.99     1770.38    119.68 o 
  -5  -3  18       91.53       77.20     62.40 o 
  -4  -3  18      426.12      370.55     66.08 o 
  -3  -3  18      276.48      281.25     49.85 o 
  -2  -3  18     1177.75     1162.63     67.90 o 
  -1  -3  18       11.62       11.35     49.74 o 
   0  -3  18     1012.02     1460.57    119.60 o 
   1  -3  18       20.58      -30.97     48.28 o 
   2  -3  18       34.04      -55.99     52.67 o 
  -5  -2  18       53.43       50.11     47.08 o 
  -4  -2  18      857.75      856.63     61.09 o 
  -3  -2  18       22.81       85.73     42.78 o 
  -2  -2  18     2306.53     2562.95     93.81 o 
  -1  -2  18      175.34      146.53     41.05 o 
   0  -2  18      375.71      384.89     45.60 o 
   1  -2  18       81.90      107.43     42.39 o 
   2  -2  18     1551.91     1661.16    110.64 o 
   3  -2  18       58.21        4.07     59.28 o 
  -5  -1  18     3240.98     3310.30    133.89 o 
  -4  -1  18      454.72      473.00     51.84 o 
  -3  -1  18     3996.56     3717.94    142.43 o 
  -2  -1  18      641.01      650.72     87.88 o 
  -1  -1  18      156.02      173.53     37.75 o 
   0  -1  18      628.38      680.80     66.41 o 
   1  -1  18     1640.40     2180.28     93.70 o 
   2  -1  18      143.63       52.18     43.70 o 
   3  -1  18      443.99      489.52     74.40 o 
  -5   0  18      260.09      300.56     92.17 o 
  -4   0  18      264.88      299.85     82.70 o 
  -3   0  18       13.90      103.27     75.30 o 
  -2   0  18     1912.58     1501.41    116.49 o 
  -1   0  18      237.49      334.86     73.80 o 
   0   0  18     4759.97     5374.22    264.15 o 
   1   0  18     2698.08     2778.06    190.68 o 
   2   0  18     1227.91     1230.94     76.18 o 
  -5   1  18      318.89      196.54     87.70 o 
  -4   1  18      612.02      904.81    103.01 o 
  -3   1  18       38.16       76.23     72.25 o 
  -2   1  18     4596.24     3678.10    184.96 o 
  -1   1  18     1816.08     2282.27    145.31 o 
   0   1  18     2803.70     2374.38    150.50 o 
   1   1  18     3733.08     3469.49    117.56 o 
   2   1  18      225.72      215.36     48.44 o 
  -5   2  18     3393.27     3703.69    196.72 o 
  -3   2  18     2560.31     2295.43    149.38 o 
  -2   2  18      477.19      553.32     96.59 o 
  -1   2  18      268.66      350.95     87.77 o 
   0   2  18      175.60      215.68     84.73 o 
   1   2  18     4561.94     3808.25    197.61 o 
  -4   3  18      445.04      482.62    102.58 o 
  -3   3  18      897.38     1230.36    126.22 o 
  -2   3  18       12.81      -23.54     83.81 o 
  -1   3  18     1452.28     1609.70    138.61 o 
   0   3  18      137.97      169.79     54.08 o 
  -2  -4  19     1451.87     1434.01     77.88 o 
  -1  -4  19       59.79       84.76     49.18 o 
   0  -4  19     1378.26     1383.37    126.30 o 
  -4  -3  19      584.00      692.31     63.17 o 
  -3  -3  19      676.30      668.67     60.87 o 
  -2  -3  19     5763.52     5091.43    152.90 o 
  -1  -3  19     1335.47     1520.11     75.82 o 
   0  -3  19     2182.60     2583.42    149.29 o 
   1  -3  19     1429.91     1349.26    101.52 o 
  -4  -2  19      533.35      444.89     54.52 o 
  -3  -2  19     1007.34     1102.67     70.44 o 
  -2  -2  19      454.17      375.60     50.64 o 
  -1  -2  19      178.82      185.77     44.48 o 
   0  -2  19      903.79     1067.17     68.95 o 
   1  -2  19       49.42        3.93     42.86 o 
  -4  -1  19      645.45      873.22    108.05 o 
  -3  -1  19      545.11      624.42     97.30 o 
  -2  -1  19      323.49      470.81     86.21 o 
  -1  -1  19      162.09      227.14     49.99 o 
   0  -1  19     1330.22     1530.96    186.17 o 
   1  -1  19      262.91      396.95     51.42 o 
   2  -1  19      203.49      275.61     64.77 o 
  -4   0  19      617.01      586.21     99.97 o 
  -3   0  19     1730.26     1186.04    117.23 o 
  -2   0  19     1144.28     1004.39    105.74 o 
   0   0  19     2341.86     2651.47    214.54 o 
   1   0  19     5051.36     5162.48    226.81 o 
  -4   1  19      361.06      314.81     87.18 o 
  -3   1  19     2998.15     2540.08    156.67 o 
  -2   1  19     1978.08     1398.69    130.11 o 
  -1   1  19      173.73      100.42     79.93 o 
   0   1  19     1503.21     1207.16    122.33 o 
   1   1  19      366.85      443.48     53.71 o 
  -4   2  19      137.18       66.03     91.32 o 
  -3   2  19      294.96      328.49     93.46 o 
  -2   2  19      756.15      923.13    112.33 o 
  -1   2  19      568.63      494.78     99.96 o 
   0   2  19       19.55        2.63     82.20 o 
  -1  -3  20      341.33      235.61     54.04 o 
  -3  -2  20      153.13       89.52     87.05 o 
  -2  -2  20     2168.95     1983.21    151.06 o 
  -1  -2  20       56.85      168.94     77.59 o 
   0  -2  20      767.94      899.40     86.36 o 
  -3  -1  20     3081.57     3206.64    183.84 o 
  -1  -1  20       67.67       40.74     73.49 o 
   0  -1  20      472.35      673.29     72.39 o 
  -3   0  20       47.68      119.35     80.21 o 
  -2   0  20      360.98      324.97     86.77 o 
  -1   0  20       27.29      139.46    122.63 o 
   0   0  20     2528.24     2745.27    118.27 o 
  -2   1  20      879.67      851.78    105.57 o 
  -1   1  20      110.00      215.82     90.71 o 
                                                 
